# Supplementary material for: Enzymatic reactions of AGO4 in RNA-directed DNA methylation: siRNA duplex loading, passenger strand elimination, target RNA slicing, and sliced target retention
Source: Genes Dev. 2023 Feb 1;37(3-4):103–18. doi: 10.1101/gad.350240.122 (PMC10069450; doi:10.1101/gad.350240.122)
Supplement: Supplemental Material [file supp_gad.350240.122_Supplemental_TableS1.xlsx]

## Sheet: Table_S1_2
Table S1. Genomic positions (TAIR 10) of AGO4-associated RNA clusters
Chr1	23	1719
Chr1	15749	16159
Chr1	16945	17076
Chr1	17558	18019
Chr1	18103	18809
Chr1	44626	45078
Chr1	55532	56894
Chr1	77316	77510
Chr1	77970	78143
Chr1	147388	147506
Chr1	149906	150406
Chr1	193068	193795
Chr1	213472	213897
Chr1	238058	239514
Chr1	249554	249595
Chr1	255717	256686
Chr1	257956	258211
Chr1	258354	258751
Chr1	291850	293164
Chr1	349818	350021
Chr1	372351	372574
Chr1	423065	423738
Chr1	431087	432503
Chr1	433002	433268
Chr1	433400	433768
Chr1	446363	448132
Chr1	452861	453128
Chr1	499091	499684
Chr1	499825	500142
Chr1	500320	500588
Chr1	512408	513225
Chr1	522648	522878
Chr1	540394	541225
Chr1	549516	549976
Chr1	550296	550333
Chr1	550481	550875
Chr1	587312	588193
Chr1	625625	625838
Chr1	633839	634687
Chr1	639709	639998
Chr1	640231	640378
Chr1	640522	640841
Chr1	640918	641202
Chr1	670266	671097
Chr1	696374	696816
Chr1	697262	697712
Chr1	758511	758749
Chr1	758849	759572
Chr1	759784	760622
Chr1	781091	781236
Chr1	781334	782076
Chr1	785309	785447
Chr1	791593	792708
Chr1	821893	822514
Chr1	888667	888955
Chr1	889147	889357
Chr1	943963	944541
Chr1	956288	956899
Chr1	1160162	1160585
Chr1	1160828	1161031
Chr1	1194244	1195145
Chr1	1249547	1249982
Chr1	1250101	1250724
Chr1	1250813	1251053
Chr1	1275659	1276948
Chr1	1286458	1287755
Chr1	1289031	1289304
Chr1	1289420	1289634
Chr1	1293362	1293726
Chr1	1308585	1308863
Chr1	1380776	1380867
Chr1	1430213	1430717
Chr1	1430821	1431035
Chr1	1433003	1433303
Chr1	1441395	1441871
Chr1	1443457	1444345
Chr1	1445169	1446309
Chr1	1476197	1476957
Chr1	1522759	1523407
Chr1	1544235	1544540
Chr1	1544718	1544865
Chr1	1588487	1589095
Chr1	1591987	1593468
Chr1	1613161	1613614
Chr1	1613750	1614020
Chr1	1614116	1614420
Chr1	1614500	1615127
Chr1	1676539	1677313
Chr1	1705220	1705651
Chr1	1705787	1706133
Chr1	1706273	1706565
Chr1	1727088	1727700
Chr1	1728461	1729364
Chr1	1742529	1742787
Chr1	1875352	1876921
Chr1	1881698	1882384
Chr1	1884642	1885052
Chr1	1974867	1977350
Chr1	2029755	2029895
Chr1	2030631	2030804
Chr1	2030901	2031135
Chr1	2031426	2031702
Chr1	2156690	2158557
Chr1	2188739	2189812
Chr1	2233803	2233989
Chr1	2339688	2339920
Chr1	2340006	2340502
Chr1	2358118	2358515
Chr1	2375284	2375743
Chr1	2410087	2412219
Chr1	2414913	2416137
Chr1	2433400	2433573
Chr1	2462000	2462378
Chr1	2472675	2473350
Chr1	2531007	2532489
Chr1	2532631	2533419
Chr1	2533510	2534329
Chr1	2534409	2534847
Chr1	2551534	2551934
Chr1	2561255	2561552
Chr1	2564197	2564308
Chr1	2587110	2588430
Chr1	2657613	2657890
Chr1	2788426	2788572
Chr1	2887120	2887793
Chr1	2907042	2907601
Chr1	2950889	2951460
Chr1	2986163	2987265
Chr1	2993172	2993901
Chr1	3023438	3024611
Chr1	3063343	3063935
Chr1	3072991	3074102
Chr1	3074542	3074968
Chr1	3250382	3250931
Chr1	3251094	3251582
Chr1	3263216	3263561
Chr1	3268151	3268444
Chr1	3342457	3342853
Chr1	3342964	3343262
Chr1	3344593	3345799
Chr1	3360535	3360772
Chr1	3361896	3362503
Chr1	3380660	3380890
Chr1	3412771	3414386
Chr1	3414533	3414956
Chr1	3427671	3428528
Chr1	3431355	3431613
Chr1	3441052	3441396
Chr1	3447284	3447405
Chr1	3486605	3486986
Chr1	3497750	3499028
Chr1	3546555	3547260
Chr1	3547355	3547972
Chr1	3551539	3552414
Chr1	3759648	3759885
Chr1	3762107	3762232
Chr1	3770848	3771837
Chr1	3825782	3825926
Chr1	3826016	3827014
Chr1	3873672	3874046
Chr1	3897486	3897765
Chr1	3897841	3900141
Chr1	3925421	3926530
Chr1	3926630	3926865
Chr1	3933178	3933513
Chr1	3987468	3987676
Chr1	4024710	4025098
Chr1	4049023	4049239
Chr1	4061175	4062340
Chr1	4067794	4069521
Chr1	4093064	4094538
Chr1	4109621	4110522
Chr1	4110605	4112652
Chr1	4112747	4113366
Chr1	4132146	4132485
Chr1	4132592	4133005
Chr1	4209161	4209597
Chr1	4292437	4293544
Chr1	4368681	4369348
Chr1	4405742	4408173
Chr1	4408503	4408957
Chr1	4409056	4409915
Chr1	4410115	4410423
Chr1	4410586	4411791
Chr1	4413935	4414309
Chr1	4415190	4416156
Chr1	4418914	4419152
Chr1	4425042	4425506
Chr1	4474410	4475145
Chr1	4493519	4494730
Chr1	4504985	4507593
Chr1	4514445	4514815
Chr1	4525018	4525619
Chr1	4531769	4531949
Chr1	4534843	4535233
Chr1	4582995	4583123
Chr1	4618906	4620594
Chr1	4658000	4658713
Chr1	4682387	4682825
Chr1	4682903	4683458
Chr1	4683738	4683818
Chr1	4683925	4684886
Chr1	4685009	4685049
Chr1	4685152	4685570
Chr1	4685686	4686171
Chr1	4688830	4689712
Chr1	4707040	4707886
Chr1	4708171	4708887
Chr1	4719854	4721905
Chr1	4738341	4739988
Chr1	4769904	4770954
Chr1	4785386	4785611
Chr1	4786955	4787632
Chr1	4860229	4860645
Chr1	4891643	4891723
Chr1	4896457	4897169
Chr1	4962657	4962698
Chr1	4965845	4967854
Chr1	4992499	4993514
Chr1	5044208	5044654
Chr1	5055570	5056590
Chr1	5057797	5057956
Chr1	5098181	5099667
Chr1	5099927	5102525
Chr1	5171569	5172550
Chr1	5198382	5198958
Chr1	5285010	5285416
Chr1	5353531	5355690
Chr1	5355766	5357297
Chr1	5376772	5376899
Chr1	5377889	5378444
Chr1	5389521	5389909
Chr1	5392411	5392676
Chr1	5394978	5395901
Chr1	5436827	5437510
Chr1	5437704	5438031
Chr1	5528434	5529730
Chr1	5531150	5532471
Chr1	5656564	5658020
Chr1	5658723	5658945
Chr1	5659046	5659259
Chr1	5681465	5681858
Chr1	5691705	5696786
Chr1	5700951	5702220
Chr1	5798599	5799693
Chr1	5807035	5808382
Chr1	5811096	5811514
Chr1	5811940	5812217
Chr1	5836102	5836300
Chr1	5863336	5863527
Chr1	5866222	5867363
Chr1	5896725	5898002
Chr1	5899149	5899947
Chr1	5911631	5912355
Chr1	5912459	5913302
Chr1	5913478	5916763
Chr1	5958285	5959641
Chr1	5965950	5967057
Chr1	5970279	5973221
Chr1	5974806	5975879
Chr1	5999203	5999350
Chr1	6012869	6013695
Chr1	6033365	6034302
Chr1	6064725	6064813
Chr1	6074808	6075000
Chr1	6075102	6075622
Chr1	6102221	6103005
Chr1	6123049	6123677
Chr1	6123890	6125210
Chr1	6140286	6141900
Chr1	6156369	6156615
Chr1	6157387	6157802
Chr1	6158238	6158989
Chr1	6173300	6173559
Chr1	6196587	6196809
Chr1	6197952	6198812
Chr1	6199218	6199407
Chr1	6210733	6212409
Chr1	6218902	6219394
Chr1	6233589	6234271
Chr1	6234503	6235420
Chr1	6235551	6238084
Chr1	6273409	6273671
Chr1	6273750	6273945
Chr1	6274025	6274286
Chr1	6274478	6274752
Chr1	6276001	6276843
Chr1	6302444	6303220
Chr1	6378769	6381204
Chr1	6403071	6405549
Chr1	6425581	6426718
Chr1	6454434	6455261
Chr1	6455478	6456252
Chr1	6470168	6471153
Chr1	6472374	6473456
Chr1	6475680	6475850
Chr1	6475937	6476144
Chr1	6494467	6494785
Chr1	6513706	6514122
Chr1	6520899	6521612
Chr1	6538375	6539070
Chr1	6539201	6540315
Chr1	6540538	6540583
Chr1	6540730	6540965
Chr1	6541069	6542022
Chr1	6542501	6543021
Chr1	6573833	6575920
Chr1	6587341	6587706
Chr1	6587969	6593205
Chr1	6593701	6594424
Chr1	6615175	6615977
Chr1	6640240	6641155
Chr1	6656962	6658063
Chr1	6658150	6658608
Chr1	6658900	6660812
Chr1	6703657	6704497
Chr1	6705469	6705895
Chr1	6707007	6707469
Chr1	6707655	6708021
Chr1	6708281	6709023
Chr1	6715216	6715557
Chr1	6717148	6718502
Chr1	6718676	6719359
Chr1	6720540	6721503
Chr1	6723000	6723539
Chr1	6736668	6737180
Chr1	6743000	6744228
Chr1	6756202	6756995
Chr1	6758279	6759295
Chr1	6777531	6779169
Chr1	6906025	6906690
Chr1	6911740	6912339
Chr1	6927140	6927746
Chr1	6947558	6947899
Chr1	6959721	6960461
Chr1	7023347	7023909
Chr1	7024063	7024221
Chr1	7024348	7024644
Chr1	7026906	7027210
Chr1	7027304	7027588
Chr1	7035569	7036278
Chr1	7036457	7036823
Chr1	7036958	7037414
Chr1	7065423	7065823
Chr1	7076229	7076754
Chr1	7097586	7097964
Chr1	7113012	7113869
Chr1	7132217	7133143
Chr1	7137706	7138975
Chr1	7142669	7143162
Chr1	7201497	7202162
Chr1	7224832	7225174
Chr1	7227559	7228166
Chr1	7240951	7241745
Chr1	7249183	7249641
Chr1	7249727	7250105
Chr1	7251547	7252328
Chr1	7255256	7255576
Chr1	7256602	7257369
Chr1	7281645	7282022
Chr1	7282109	7282375
Chr1	7283350	7283820
Chr1	7306577	7306621
Chr1	7312954	7313754
Chr1	7344264	7344746
Chr1	7355466	7355722
Chr1	7355950	7356201
Chr1	7365578	7366099
Chr1	7393100	7393383
Chr1	7398773	7398843
Chr1	7442951	7444806
Chr1	7474872	7475892
Chr1	7505132	7505879
Chr1	7521713	7522656
Chr1	7525910	7526519
Chr1	7527304	7527494
Chr1	7536804	7537281
Chr1	7541107	7541486
Chr1	7604328	7604770
Chr1	7665445	7666229
Chr1	7683048	7683543
Chr1	7700697	7701051
Chr1	7709296	7712692
Chr1	7714705	7714872
Chr1	7714957	7715149
Chr1	7717222	7717821
Chr1	7718006	7718621
Chr1	7720776	7721020
Chr1	7721550	7721791
Chr1	7722151	7722420
Chr1	7724688	7725037
Chr1	7725326	7725848
Chr1	7729692	7730176
Chr1	7743936	7749099
Chr1	7749186	7749386
Chr1	7760980	7762379
Chr1	7765885	7766775
Chr1	7783201	7783706
Chr1	7783907	7784190
Chr1	7784262	7784402
Chr1	7786987	7788449
Chr1	7808540	7809363
Chr1	7809447	7809824
Chr1	7810095	7810403
Chr1	7810886	7811632
Chr1	7833113	7833783
Chr1	7833906	7834303
Chr1	7848044	7848755
Chr1	7851937	7852596
Chr1	7935523	7936065
Chr1	7944810	7946056
Chr1	7947052	7947393
Chr1	7959677	7960572
Chr1	7960750	7961333
Chr1	7963403	7963694
Chr1	7975827	7976395
Chr1	7985019	7986818
Chr1	8034882	8035237
Chr1	8035391	8036360
Chr1	8052813	8054390
Chr1	8113041	8114477
Chr1	8114570	8115724
Chr1	8116100	8116313
Chr1	8159520	8161683
Chr1	8169413	8169706
Chr1	8169837	8170140
Chr1	8187381	8187810
Chr1	8189979	8190617
Chr1	8200203	8201859
Chr1	8205319	8205910
Chr1	8229539	8229805
Chr1	8235840	8236412
Chr1	8237097	8237315
Chr1	8237403	8238176
Chr1	8238525	8239776
Chr1	8261461	8262095
Chr1	8266221	8268026
Chr1	8272007	8272691
Chr1	8272845	8273390
Chr1	8276363	8279128
Chr1	8282749	8283996
Chr1	8287418	8287824
Chr1	8287926	8291049
Chr1	8291505	8291670
Chr1	8319574	8320472
Chr1	8320611	8320898
Chr1	8374935	8375249
Chr1	8376457	8376618
Chr1	8377864	8378208
Chr1	8389022	8391686
Chr1	8392018	8392605
Chr1	8408485	8409609
Chr1	8419260	8419983
Chr1	8453518	8453777
Chr1	8454232	8454506
Chr1	8456091	8456351
Chr1	8457039	8457422
Chr1	8458217	8458973
Chr1	8459665	8459889
Chr1	8461261	8461646
Chr1	8464965	8465213
Chr1	8471968	8472220
Chr1	8477596	8477979
Chr1	8487702	8488001
Chr1	8488184	8488611
Chr1	8488732	8488980
Chr1	8489662	8489726
Chr1	8490095	8490488
Chr1	8501735	8501932
Chr1	8502021	8502324
Chr1	8511968	8512178
Chr1	8512891	8514505
Chr1	8538145	8539015
Chr1	8539434	8540032
Chr1	8541952	8542251
Chr1	8543665	8544333
Chr1	8571055	8571280
Chr1	8573000	8573585
Chr1	8576998	8578188
Chr1	8590458	8591542
Chr1	8621087	8621749
Chr1	8621824	8623637
Chr1	8643284	8644514
Chr1	8644850	8646859
Chr1	8646965	8647216
Chr1	8647956	8649298
Chr1	8649394	8650948
Chr1	8661159	8661614
Chr1	8677372	8677583
Chr1	8681777	8682240
Chr1	8689352	8689492
Chr1	8690632	8691091
Chr1	8691607	8691960
Chr1	8717992	8718531
Chr1	8723037	8723968
Chr1	8740451	8741082
Chr1	8790228	8790360
Chr1	8793379	8793670
Chr1	8855753	8856346
Chr1	8859412	8859705
Chr1	8869215	8871116
Chr1	8915458	8915624
Chr1	8925313	8926846
Chr1	8935600	8936825
Chr1	9005001	9005360
Chr1	9006808	9007069
Chr1	9008907	9009167
Chr1	9009700	9010016
Chr1	9010810	9011621
Chr1	9012353	9012662
Chr1	9012901	9013166
Chr1	9014105	9014298
Chr1	9015001	9015322
Chr1	9017735	9019891
Chr1	9024125	9024201
Chr1	9061940	9062972
Chr1	9066801	9067081
Chr1	9077531	9078025
Chr1	9082719	9082954
Chr1	9095994	9096021
Chr1	9126084	9126623
Chr1	9135288	9136294
Chr1	9136370	9138399
Chr1	9146348	9146921
Chr1	9147938	9148239
Chr1	9174091	9174867
Chr1	9174998	9176450
Chr1	9176548	9177972
Chr1	9187676	9189329
Chr1	9200624	9200793
Chr1	9201305	9201970
Chr1	9202501	9203283
Chr1	9203604	9204242
Chr1	9204333	9204852
Chr1	9204972	9205559
Chr1	9235936	9236509
Chr1	9236591	9237264
Chr1	9251769	9252222
Chr1	9275801	9276039
Chr1	9304576	9306047
Chr1	9306133	9306240
Chr1	9310008	9310802
Chr1	9324315	9324540
Chr1	9324763	9325236
Chr1	9330700	9331787
Chr1	9335051	9335971
Chr1	9353584	9354294
Chr1	9357480	9358350
Chr1	9362239	9362807
Chr1	9367202	9368272
Chr1	9370012	9370552
Chr1	9370764	9371032
Chr1	9400186	9400583
Chr1	9412136	9412672
Chr1	9416721	9417264
Chr1	9418059	9418321
Chr1	9464602	9465851
Chr1	9477354	9480624
Chr1	9546934	9547295
Chr1	9547644	9548044
Chr1	9548149	9549016
Chr1	9549568	9549910
Chr1	9550265	9550614
Chr1	9550727	9551144
Chr1	9564289	9565329
Chr1	9572182	9573516
Chr1	9574834	9575421
Chr1	9582714	9584108
Chr1	9585470	9588010
Chr1	9626044	9627412
Chr1	9629554	9631465
Chr1	9678719	9679057
Chr1	9682254	9682381
Chr1	9683358	9683618
Chr1	9686204	9686463
Chr1	9686852	9687222
Chr1	9687655	9688215
Chr1	9706269	9709052
Chr1	9745914	9746686
Chr1	9753847	9754322
Chr1	9754420	9755352
Chr1	9755449	9758318
Chr1	9758994	9760473
Chr1	9786084	9786494
Chr1	9811727	9812419
Chr1	9816584	9817238
Chr1	9817444	9817783
Chr1	9836866	9837322
Chr1	9837400	9837866
Chr1	9842643	9845469
Chr1	9853200	9853693
Chr1	9862498	9862796
Chr1	9862889	9863373
Chr1	9865436	9865676
Chr1	9865804	9866146
Chr1	9866251	9867053
Chr1	9882926	9884168
Chr1	9893871	9894176
Chr1	9900065	9900764
Chr1	9906800	9909970
Chr1	9915290	9916656
Chr1	9918324	9919634
Chr1	9924598	9927683
Chr1	9937032	9937804
Chr1	9955412	9955728
Chr1	9957954	9959593
Chr1	10007405	10008169
Chr1	10008325	10008874
Chr1	10015227	10015920
Chr1	10021138	10024121
Chr1	10026712	10027221
Chr1	10060617	10060934
Chr1	10063691	10063986
Chr1	10064245	10065151
Chr1	10114670	10115390
Chr1	10123527	10124114
Chr1	10144262	10145194
Chr1	10152726	10153528
Chr1	10154129	10154792
Chr1	10154961	10155697
Chr1	10155916	10156892
Chr1	10158326	10160068
Chr1	10160631	10161356
Chr1	10161653	10161936
Chr1	10169708	10170331
Chr1	10172179	10172387
Chr1	10173202	10173733
Chr1	10195640	10196313
Chr1	10196553	10197480
Chr1	10197559	10197932
Chr1	10206544	10207167
Chr1	10216524	10216715
Chr1	10221736	10221916
Chr1	10222011	10222512
Chr1	10239190	10239731
Chr1	10239895	10240598
Chr1	10275705	10277758
Chr1	10314704	10315651
Chr1	10329950	10330163
Chr1	10343016	10343981
Chr1	10346982	10347422
Chr1	10348769	10349492
Chr1	10356722	10363435
Chr1	10382877	10384634
Chr1	10421075	10421935
Chr1	10443166	10443507
Chr1	10443807	10444261
Chr1	10447231	10447496
Chr1	10490274	10490831
Chr1	10490899	10491385
Chr1	10497248	10498088
Chr1	10506433	10507421
Chr1	10512652	10513033
Chr1	10523567	10523987
Chr1	10524660	10525035
Chr1	10525651	10525688
Chr1	10525812	10526983
Chr1	10527309	10529465
Chr1	10531692	10532583
Chr1	10532951	10533212
Chr1	10533339	10535114
Chr1	10554294	10554655
Chr1	10554836	10555105
Chr1	10567904	10568332
Chr1	10568419	10569275
Chr1	10569851	10570735
Chr1	10579022	10579614
Chr1	10579799	10580265
Chr1	10591378	10592236
Chr1	10593730	10593981
Chr1	10597469	10598185
Chr1	10598262	10599690
Chr1	10600184	10600593
Chr1	10602467	10605556
Chr1	10623717	10624748
Chr1	10638092	10638434
Chr1	10646360	10646839
Chr1	10652311	10653286
Chr1	10654358	10654616
Chr1	10658788	10661633
Chr1	10677424	10678408
Chr1	10696286	10701911
Chr1	10722623	10725197
Chr1	10775627	10777971
Chr1	10778084	10778993
Chr1	10800986	10801617
Chr1	10802299	10803911
Chr1	10814042	10814624
Chr1	10839921	10840937
Chr1	10852267	10853378
Chr1	10866901	10867989
Chr1	10914639	10916575
Chr1	10920383	10924065
Chr1	10924296	10925192
Chr1	10929078	10930072
Chr1	10930151	10931519
Chr1	10931620	10932878
Chr1	10949849	10950030
Chr1	10952018	10952868
Chr1	10955714	10956274
Chr1	10964204	10966293
Chr1	10971294	10972017
Chr1	10982104	10983687
Chr1	11003155	11003413
Chr1	11005415	11007006
Chr1	11008087	11008358
Chr1	11015934	11016496
Chr1	11023724	11023842
Chr1	11025076	11025339
Chr1	11026853	11028721
Chr1	11032104	11033623
Chr1	11041496	11041820
Chr1	11048342	11050002
Chr1	11050205	11050570
Chr1	11050700	11051557
Chr1	11064318	11067190
Chr1	11082845	11083288
Chr1	11090572	11090924
Chr1	11093738	11094276
Chr1	11098464	11100938
Chr1	11109519	11110116
Chr1	11110746	11112196
Chr1	11117185	11118071
Chr1	11124989	11125547
Chr1	11125665	11126221
Chr1	11126303	11127942
Chr1	11128064	11130287
Chr1	11131531	11132088
Chr1	11132551	11132858
Chr1	11138640	11140735
Chr1	11153454	11154301
Chr1	11154389	11154755
Chr1	11170752	11170961
Chr1	11173480	11173926
Chr1	11174042	11174963
Chr1	11179985	11180248
Chr1	11204433	11204619
Chr1	11212273	11212676
Chr1	11227249	11228695
Chr1	11241551	11242377
Chr1	11258993	11259784
Chr1	11279272	11280670
Chr1	11286650	11287677
Chr1	11298494	11298580
Chr1	11308091	11308260
Chr1	11310181	11310320
Chr1	11316453	11316684
Chr1	11320357	11321313
Chr1	11322818	11323398
Chr1	11325023	11325679
Chr1	11351509	11352011
Chr1	11365956	11368648
Chr1	11368732	11368776
Chr1	11369317	11369894
Chr1	11370019	11370558
Chr1	11370911	11371294
Chr1	11378010	11378600
Chr1	11384601	11385374
Chr1	11406896	11408222
Chr1	11408306	11408760
Chr1	11408844	11409570
Chr1	11409652	11410297
Chr1	11421097	11421679
Chr1	11421832	11422543
Chr1	11427598	11428670
Chr1	11440718	11441724
Chr1	11441823	11442289
Chr1	11452241	11453110
Chr1	11454181	11457581
Chr1	11486445	11487286
Chr1	11489486	11491331
Chr1	11492907	11493677
Chr1	11502956	11512824
Chr1	11517201	11522589
Chr1	11525310	11526421
Chr1	11526518	11527434
Chr1	11536495	11537173
Chr1	11550215	11550651
Chr1	11550793	11551287
Chr1	11551976	11552551
Chr1	11585507	11586556
Chr1	11609584	11610021
Chr1	11611207	11611633
Chr1	11617070	11620124
Chr1	11620205	11620999
Chr1	11630503	11631093
Chr1	11631885	11632311
Chr1	11636682	11637832
Chr1	11642898	11644954
Chr1	11647910	11648220
Chr1	11648318	11648970
Chr1	11649078	11649351
Chr1	11649447	11650008
Chr1	11656397	11656937
Chr1	11660867	11662532
Chr1	11666237	11667257
Chr1	11669105	11669875
Chr1	11670167	11670450
Chr1	11685785	11687375
Chr1	11688241	11688976
Chr1	11692028	11692401
Chr1	11692528	11692763
Chr1	11692898	11692935
Chr1	11693066	11693198
Chr1	11693323	11693888
Chr1	11699690	11699829
Chr1	11700071	11700269
Chr1	11700346	11700746
Chr1	11700908	11701238
Chr1	11701398	11701904
Chr1	11703713	11705685
Chr1	11706358	11706719
Chr1	11706866	11707112
Chr1	11707271	11708516
Chr1	11708701	11709040
Chr1	11710246	11712234
Chr1	11720441	11722497
Chr1	11732288	11732954
Chr1	11733067	11734995
Chr1	11735288	11735687
Chr1	11735839	11736207
Chr1	11736451	11737014
Chr1	11737198	11737844
Chr1	11740431	11741175
Chr1	11752179	11755317
Chr1	11763777	11763973
Chr1	11770073	11770281
Chr1	11782366	11783788
Chr1	11788189	11788585
Chr1	11789072	11789573
Chr1	11789704	11793824
Chr1	11793950	11794383
Chr1	11803389	11804212
Chr1	11804684	11805560
Chr1	11805682	11806911
Chr1	11807391	11808435
Chr1	11816884	11818843
Chr1	11821927	11822811
Chr1	11831986	11832618
Chr1	11834534	11836421
Chr1	11836550	11838024
Chr1	11838320	11839518
Chr1	11839656	11840015
Chr1	11840153	11840678
Chr1	11857034	11857966
Chr1	11859528	11860116
Chr1	11861102	11861958
Chr1	11871289	11871822
Chr1	11879501	11881550
Chr1	11887008	11888020
Chr1	11888109	11888662
Chr1	11889006	11890923
Chr1	11891326	11892865
Chr1	11892980	11897180
Chr1	11897269	11900915
Chr1	11901000	11902166
Chr1	11905831	11906109
Chr1	11910121	11910513
Chr1	11910679	11911256
Chr1	11930525	11930951
Chr1	11934931	11936135
Chr1	11936436	11936868
Chr1	11957657	11961469
Chr1	11974811	11975066
Chr1	11980143	11980551
Chr1	11980641	11983766
Chr1	11984303	11985161
Chr1	11987609	11988495
Chr1	11991867	11992791
Chr1	11997954	11998963
Chr1	12002198	12004688
Chr1	12008874	12010716
Chr1	12012471	12019623
Chr1	12019706	12020579
Chr1	12021630	12023078
Chr1	12031641	12042502
Chr1	12050068	12050602
Chr1	12055033	12055443
Chr1	12056024	12056479
Chr1	12059684	12060498
Chr1	12062204	12063832
Chr1	12064467	12064572
Chr1	12070478	12071740
Chr1	12076204	12077095
Chr1	12077211	12078322
Chr1	12078395	12081133
Chr1	12083516	12084599
Chr1	12087507	12088916
Chr1	12096769	12096847
Chr1	12131132	12131801
Chr1	12133056	12133484
Chr1	12137452	12137686
Chr1	12139243	12139435
Chr1	12140251	12143478
Chr1	12155014	12155759
Chr1	12159280	12160348
Chr1	12162046	12162416
Chr1	12165991	12167128
Chr1	12172304	12172721
Chr1	12172824	12174235
Chr1	12174500	12175066
Chr1	12175201	12175918
Chr1	12176212	12177543
Chr1	12183399	12183971
Chr1	12184454	12186167
Chr1	12186257	12187482
Chr1	12208495	12210328
Chr1	12215002	12215410
Chr1	12218548	12219058
Chr1	12222464	12222940
Chr1	12223104	12223433
Chr1	12225323	12226504
Chr1	12228624	12229208
Chr1	12231009	12231440
Chr1	12240248	12240669
Chr1	12240760	12241087
Chr1	12241299	12242076
Chr1	12246155	12248487
Chr1	12248568	12249652
Chr1	12251812	12254170
Chr1	12255330	12255779
Chr1	12257582	12257907
Chr1	12262648	12264898
Chr1	12269876	12271097
Chr1	12277132	12277985
Chr1	12282181	12282383
Chr1	12282480	12282887
Chr1	12286420	12287848
Chr1	12289571	12289844
Chr1	12295673	12295900
Chr1	12296207	12296487
Chr1	12297443	12297721
Chr1	12297806	12298115
Chr1	12298238	12298767
Chr1	12299161	12299843
Chr1	12300111	12300432
Chr1	12300788	12301118
Chr1	12302942	12303259
Chr1	12306294	12307223
Chr1	12315934	12316463
Chr1	12316555	12317519
Chr1	12325254	12325899
Chr1	12327497	12328778
Chr1	12328950	12329265
Chr1	12334045	12334439
Chr1	12335083	12335151
Chr1	12335604	12335860
Chr1	12336008	12336658
Chr1	12336754	12339357
Chr1	12341810	12342569
Chr1	12343231	12343658
Chr1	12348537	12349122
Chr1	12361359	12362392
Chr1	12362570	12364222
Chr1	12364547	12364973
Chr1	12365843	12366696
Chr1	12372671	12372886
Chr1	12373220	12374277
Chr1	12377021	12377538
Chr1	12379235	12379458
Chr1	12380326	12380384
Chr1	12386918	12387036
Chr1	12388203	12389175
Chr1	12389270	12389465
Chr1	12389717	12390327
Chr1	12391324	12391845
Chr1	12392635	12393110
Chr1	12394300	12395104
Chr1	12403934	12404621
Chr1	12405691	12405812
Chr1	12424507	12426123
Chr1	12435040	12435485
Chr1	12435560	12435809
Chr1	12439963	12440900
Chr1	12443546	12448153
Chr1	12455229	12455683
Chr1	12457658	12458111
Chr1	12458227	12458252
Chr1	12466136	12471764
Chr1	12471853	12472220
Chr1	12475337	12475888
Chr1	12476479	12478070
Chr1	12480206	12480461
Chr1	12483056	12483464
Chr1	12494869	12496932
Chr1	12497308	12497516
Chr1	12497713	12500551
Chr1	12501036	12502901
Chr1	12507716	12515354
Chr1	12515429	12515912
Chr1	12517067	12518801
Chr1	12518943	12520226
Chr1	12524782	12527735
Chr1	12542299	12542711
Chr1	12549150	12549693
Chr1	12555033	12560047
Chr1	12561128	12562608
Chr1	12562702	12563035
Chr1	12563532	12563692
Chr1	12564060	12564879
Chr1	12564956	12566346
Chr1	12566616	12567788
Chr1	12568004	12572962
Chr1	12573054	12573249
Chr1	12573648	12574711
Chr1	12574801	12575124
Chr1	12575422	12575948
Chr1	12576048	12576680
Chr1	12576759	12577786
Chr1	12577950	12579512
Chr1	12579696	12582267
Chr1	12591644	12596148
Chr1	12598212	12598551
Chr1	12602123	12604073
Chr1	12614024	12615550
Chr1	12618339	12618713
Chr1	12619303	12619558
Chr1	12619683	12620920
Chr1	12621027	12621260
Chr1	12629351	12630037
Chr1	12631213	12631660
Chr1	12632469	12632786
Chr1	12633212	12633491
Chr1	12634638	12634928
Chr1	12640559	12640914
Chr1	12642576	12643052
Chr1	12643133	12644023
Chr1	12644887	12646498
Chr1	12663958	12664650
Chr1	12664754	12666590
Chr1	12666686	12672771
Chr1	12672862	12674081
Chr1	12674580	12676626
Chr1	12677016	12679200
Chr1	12691240	12691651
Chr1	12691790	12693342
Chr1	12703779	12704135
Chr1	12713463	12714103
Chr1	12716966	12717170
Chr1	12718856	12719118
Chr1	12719408	12719670
Chr1	12719952	12720153
Chr1	12722550	12722809
Chr1	12722920	12723264
Chr1	12727964	12728189
Chr1	12728401	12731970
Chr1	12732519	12732837
Chr1	12733162	12734596
Chr1	12734677	12735292
Chr1	12737924	12739007
Chr1	12739689	12743916
Chr1	12746131	12746351
Chr1	12754100	12755062
Chr1	12755464	12755964
Chr1	12756058	12756321
Chr1	12757178	12757770
Chr1	12758559	12759963
Chr1	12760404	12761680
Chr1	12765095	12766521
Chr1	12767518	12768139
Chr1	12768612	12768872
Chr1	12804666	12805160
Chr1	12806468	12806868
Chr1	12807327	12807417
Chr1	12807849	12809861
Chr1	12810142	12810689
Chr1	12810996	12815256
Chr1	12815379	12816489
Chr1	12818187	12818499
Chr1	12823668	12823968
Chr1	12827781	12828015
Chr1	12829661	12829951
Chr1	12832271	12832698
Chr1	12834310	12834556
Chr1	12839463	12839593
Chr1	12851005	12851386
Chr1	12854220	12854480
Chr1	12855280	12855632
Chr1	12855869	12856614
Chr1	12856703	12867966
Chr1	12869928	12870431
Chr1	12874300	12874555
Chr1	12874757	12875701
Chr1	12876148	12876246
Chr1	12886284	12888981
Chr1	12889835	12890269
Chr1	12894628	12895876
Chr1	12896194	12896670
Chr1	12898521	12898883
Chr1	12898993	12902642
Chr1	12903496	12903616
Chr1	12906115	12907577
Chr1	12907701	12908014
Chr1	12918382	12919267
Chr1	12919822	12921082
Chr1	12924932	12932471
Chr1	12938101	12938527
Chr1	12941851	12942956
Chr1	12949442	12954304
Chr1	12957715	12958620
Chr1	12959508	12960650
Chr1	12966330	12967627
Chr1	12967793	12968216
Chr1	12968299	12969152
Chr1	12975879	12977652
Chr1	12979976	12980770
Chr1	12985280	12985873
Chr1	12987750	12988005
Chr1	12992937	12993796
Chr1	12995363	13014632
Chr1	13015589	13015989
Chr1	13016755	13017108
Chr1	13017337	13017858
Chr1	13018217	13025088
Chr1	13027706	13029153
Chr1	13029395	13030680
Chr1	13033520	13034396
Chr1	13036690	13039793
Chr1	13040169	13041316
Chr1	13042584	13043986
Chr1	13049652	13050833
Chr1	13055158	13058474
Chr1	13059200	13060121
Chr1	13060578	13060978
Chr1	13063775	13063912
Chr1	13064046	13064333
Chr1	13064434	13066932
Chr1	13067833	13069784
Chr1	13075425	13076317
Chr1	13076415	13076661
Chr1	13079880	13081435
Chr1	13081789	13082041
Chr1	13082132	13086756
Chr1	13086856	13087522
Chr1	13087675	13089384
Chr1	13097656	13102836
Chr1	13102925	13104654
Chr1	13104813	13105116
Chr1	13106203	13112520
Chr1	13114075	13115033
Chr1	13121273	13122115
Chr1	13126787	13127470
Chr1	13129892	13130420
Chr1	13131345	13131869
Chr1	13133007	13133344
Chr1	13133764	13134016
Chr1	13135360	13135653
Chr1	13135735	13135999
Chr1	13139050	13140526
Chr1	13145093	13146876
Chr1	13147393	13150728
Chr1	13150808	13151618
Chr1	13151942	13152934
Chr1	13153452	13154963
Chr1	13155821	13156292
Chr1	13159452	13159864
Chr1	13164131	13164252
Chr1	13167150	13167546
Chr1	13168492	13168798
Chr1	13170421	13171459
Chr1	13172782	13180710
Chr1	13181510	13182741
Chr1	13184102	13184889
Chr1	13185450	13185936
Chr1	13186257	13186907
Chr1	13187167	13192628
Chr1	13198933	13199429
Chr1	13199919	13200092
Chr1	13200861	13201252
Chr1	13201353	13202552
Chr1	13211468	13211729
Chr1	13211832	13213189
Chr1	13213268	13214370
Chr1	13215167	13215199
Chr1	13215325	13215832
Chr1	13219319	13220033
Chr1	13230589	13231318
Chr1	13231507	13231904
Chr1	13231984	13232366
Chr1	13232560	13232981
Chr1	13233165	13233767
Chr1	13233889	13234564
Chr1	13234657	13235069
Chr1	13235156	13235338
Chr1	13236930	13239495
Chr1	13239898	13240511
Chr1	13241066	13245450
Chr1	13246479	13247760
Chr1	13248023	13248628
Chr1	13250160	13250443
Chr1	13251066	13252404
Chr1	13255950	13256241
Chr1	13256816	13257172
Chr1	13258245	13258727
Chr1	13258826	13276456
Chr1	13284552	13289029
Chr1	13290402	13290993
Chr1	13291383	13292552
Chr1	13292664	13303597
Chr1	13303692	13312645
Chr1	13313419	13314515
Chr1	13323629	13324753
Chr1	13326148	13332694
Chr1	13334126	13340570
Chr1	13341172	13341529
Chr1	13342247	13343019
Chr1	13343932	13346198
Chr1	13346391	13347289
Chr1	13347393	13350679
Chr1	13351289	13353219
Chr1	13353350	13354852
Chr1	13354942	13355950
Chr1	13356030	13356298
Chr1	13357078	13358097
Chr1	13359114	13359492
Chr1	13360333	13361194
Chr1	13361515	13361956
Chr1	13362262	13362490
Chr1	13371941	13379472
Chr1	13379560	13381062
Chr1	13381149	13382671
Chr1	13382758	13383771
Chr1	13383877	13386221
Chr1	13386298	13388561
Chr1	13388894	13389397
Chr1	13389898	13390790
Chr1	13396818	13400768
Chr1	13404822	13407533
Chr1	13407821	13408367
Chr1	13409241	13415978
Chr1	13416064	13417654
Chr1	13420601	13420706
Chr1	13421430	13425813
Chr1	13427275	13438736
Chr1	13438833	13439106
Chr1	13439288	13440939
Chr1	13441047	13442718
Chr1	13442803	13448461
Chr1	13448669	13449339
Chr1	13449587	13449924
Chr1	13453670	13454050
Chr1	13461365	13461664
Chr1	13461817	13462304
Chr1	13463251	13463831
Chr1	13465772	13466281
Chr1	13473867	13475439
Chr1	13475504	13475742
Chr1	13475843	13476084
Chr1	13476230	13478159
Chr1	13478236	13479327
Chr1	13479429	13479736
Chr1	13479838	13481972
Chr1	13482387	13482865
Chr1	13486876	13487154
Chr1	13489202	13489472
Chr1	13489800	13490061
Chr1	13490200	13496074
Chr1	13498187	13498734
Chr1	13503325	13507575
Chr1	13507662	13515469
Chr1	13515648	13516529
Chr1	13516734	13517767
Chr1	13517853	13519321
Chr1	13519457	13521720
Chr1	13521795	13526814
Chr1	13527288	13528161
Chr1	13528705	13529106
Chr1	13529628	13530146
Chr1	13532309	13533278
Chr1	13543692	13545863
Chr1	13548184	13548945
Chr1	13549316	13549622
Chr1	13559693	13560189
Chr1	13564717	13566484
Chr1	13566712	13567856
Chr1	13567977	13572843
Chr1	13573079	13573644
Chr1	13573737	13574722
Chr1	13574811	13575292
Chr1	13575503	13577711
Chr1	13578011	13579894
Chr1	13580150	13580557
Chr1	13580801	13581371
Chr1	13581454	13581726
Chr1	13581805	13582816
Chr1	13583350	13585979
Chr1	13586084	13586432
Chr1	13591532	13593646
Chr1	13594067	13594364
Chr1	13594439	13595102
Chr1	13595587	13595952
Chr1	13596214	13597234
Chr1	13597350	13597758
Chr1	13598362	13599396
Chr1	13599478	13599818
Chr1	13599906	13600552
Chr1	13600651	13600927
Chr1	13602446	13602635
Chr1	13609954	13616650
Chr1	13616763	13617616
Chr1	13617830	13621087
Chr1	13621164	13621609
Chr1	13622234	13623127
Chr1	13624632	13624941
Chr1	13625840	13626062
Chr1	13626588	13627148
Chr1	13628357	13629018
Chr1	13629304	13629359
Chr1	13630254	13630399
Chr1	13630828	13631175
Chr1	13631600	13631868
Chr1	13632342	13633693
Chr1	13634686	13634809
Chr1	13638302	13639253
Chr1	13639421	13639941
Chr1	13640022	13640247
Chr1	13642939	13645948
Chr1	13646157	13646627
Chr1	13646762	13647194
Chr1	13647858	13648746
Chr1	13648947	13649618
Chr1	13649977	13651051
Chr1	13651292	13652798
Chr1	13653162	13659101
Chr1	13660247	13660510
Chr1	13661295	13661913
Chr1	13661997	13662116
Chr1	13662286	13662822
Chr1	13663316	13663614
Chr1	13664161	13664415
Chr1	13666646	13668873
Chr1	13670955	13671510
Chr1	13674685	13674974
Chr1	13675103	13683039
Chr1	13684443	13685010
Chr1	13686340	13686945
Chr1	13687066	13688169
Chr1	13688796	13695408
Chr1	13698945	13699944
Chr1	13703532	13706722
Chr1	13707206	13711528
Chr1	13711605	13711962
Chr1	13712035	13715262
Chr1	13715352	13718340
Chr1	13718419	13719687
Chr1	13719773	13723329
Chr1	13723661	13729242
Chr1	13731542	13735122
Chr1	13735703	13736096
Chr1	13736851	13737122
Chr1	13737404	13739009
Chr1	13739395	13739439
Chr1	13739807	13740053
Chr1	13740250	13740513
Chr1	13741150	13742251
Chr1	13742951	13745753
Chr1	13745977	13748543
Chr1	13748626	13749648
Chr1	13750546	13751551
Chr1	13751647	13752944
Chr1	13753051	13754071
Chr1	13756742	13760137
Chr1	13760220	13760747
Chr1	13760908	13763770
Chr1	13763850	13766136
Chr1	13766845	13770012
Chr1	13770133	13773595
Chr1	13773672	13774809
Chr1	13774936	13775260
Chr1	13775516	13776088
Chr1	13776213	13777468
Chr1	13777574	13781882
Chr1	13781972	13787763
Chr1	13787905	13796578
Chr1	13796733	13798422
Chr1	13798592	13798965
Chr1	13799421	13804618
Chr1	13804975	13807826
Chr1	13808186	13808944
Chr1	13810835	13811590
Chr1	13812243	13814393
Chr1	13814535	13816673
Chr1	13824325	13836579
Chr1	13837773	13838259
Chr1	13839410	13847263
Chr1	13847344	13848136
Chr1	13848239	13851981
Chr1	13852059	13852604
Chr1	13854316	13859099
Chr1	13859176	13863316
Chr1	13863402	13863972
Chr1	13864102	13870037
Chr1	13870250	13881892
Chr1	13881997	13883823
Chr1	13884012	13885471
Chr1	13885609	13886422
Chr1	13886574	13887223
Chr1	13887337	13888222
Chr1	13888346	13890278
Chr1	13890555	13892561
Chr1	13896170	13896721
Chr1	13901298	13902725
Chr1	13902800	13903421
Chr1	13903505	13903869
Chr1	13903993	13920742
Chr1	13920854	13921922
Chr1	13922029	13923135
Chr1	13923242	13926571
Chr1	13926688	13927438
Chr1	13927957	13928260
Chr1	13930829	13931467
Chr1	13931718	13932146
Chr1	13932222	13932467
Chr1	13932554	13933496
Chr1	13933577	13935207
Chr1	13935292	13936595
Chr1	13936780	13937227
Chr1	13937458	13937647
Chr1	13938086	13938303
Chr1	13938417	13941500
Chr1	13941913	13962697
Chr1	13962763	13964679
Chr1	13964778	13965079
Chr1	13966361	13973068
Chr1	13973258	13980968
Chr1	13981049	13981423
Chr1	13981600	13990869
Chr1	13990944	13993086
Chr1	13993200	13995721
Chr1	13995796	13999492
Chr1	14000137	14000883
Chr1	14001245	14001781
Chr1	14005100	14006963
Chr1	14008202	14009155
Chr1	14009533	14011368
Chr1	14011527	14013714
Chr1	14014030	14024998
Chr1	14030399	14031378
Chr1	14031463	14037188
Chr1	14037288	14038223
Chr1	14038348	14045547
Chr1	14045678	14046223
Chr1	14046299	14052221
Chr1	14056068	14059710
Chr1	14060028	14060459
Chr1	14060555	14061586
Chr1	14062784	14063116
Chr1	14063262	14064440
Chr1	14064518	14068810
Chr1	14068959	14075857
Chr1	14076238	14083473
Chr1	14083670	14084617
Chr1	14084707	14086293
Chr1	14086460	14091470
Chr1	14091633	14091918
Chr1	14092030	14109127
Chr1	14109202	14110287
Chr1	14110409	14111670
Chr1	14112105	14123131
Chr1	14123227	14124388
Chr1	14124466	14140426
Chr1	14140524	14146664
Chr1	14146852	14147092
Chr1	14151010	14151753
Chr1	14152639	14153403
Chr1	14154619	14156159
Chr1	14163209	14163487
Chr1	14163834	14165200
Chr1	14166744	14167107
Chr1	14169339	14169678
Chr1	14178013	14178793
Chr1	14178930	14179696
Chr1	14179776	14180213
Chr1	14180400	14181020
Chr1	14181222	14186586
Chr1	14186685	14188714
Chr1	14189769	14190021
Chr1	14202708	14206521
Chr1	14206597	14208697
Chr1	14208916	14215472
Chr1	14215552	14217016
Chr1	14217335	14218362
Chr1	14218455	14219813
Chr1	14222734	14223151
Chr1	14223672	14224307
Chr1	14224914	14225856
Chr1	14226376	14226719
Chr1	14226794	14227741
Chr1	14227836	14233322
Chr1	14234304	14234656
Chr1	14234939	14235091
Chr1	14235174	14236260
Chr1	14236453	14236759
Chr1	14237210	14238309
Chr1	14238510	14239310
Chr1	14239951	14240606
Chr1	14240757	14241772
Chr1	14241856	14247015
Chr1	14247142	14255242
Chr1	14255322	14255889
Chr1	14255964	14256425
Chr1	14256552	14260397
Chr1	14260485	14260882
Chr1	14260970	14261683
Chr1	14261781	14267220
Chr1	14267554	14283713
Chr1	14285530	14286020
Chr1	14286127	14288518
Chr1	14289139	14289597
Chr1	14292649	14293087
Chr1	14296140	14297359
Chr1	14297449	14299639
Chr1	14299714	14303844
Chr1	14304752	14305163
Chr1	14308713	14309659
Chr1	14309756	14312390
Chr1	14312506	14316054
Chr1	14316181	14319171
Chr1	14319701	14321911
Chr1	14322033	14324258
Chr1	14324421	14327799
Chr1	14327961	14329194
Chr1	14329405	14331148
Chr1	14331237	14333491
Chr1	14333578	14338638
Chr1	14338744	14339267
Chr1	14339403	14339901
Chr1	14340123	14340464
Chr1	14340915	14341029
Chr1	14341470	14341841
Chr1	14346625	14346798
Chr1	14349155	14349654
Chr1	14350307	14350754
Chr1	14350833	14351226
Chr1	14351786	14352071
Chr1	14356935	14357172
Chr1	14365254	14365358
Chr1	14365674	14366269
Chr1	14367056	14367244
Chr1	14367630	14368845
Chr1	14368942	14369320
Chr1	14369448	14372453
Chr1	14372534	14372659
Chr1	14373204	14373441
Chr1	14373672	14374945
Chr1	14375059	14375516
Chr1	14375966	14376213
Chr1	14377918	14378375
Chr1	14383565	14383902
Chr1	14384238	14384349
Chr1	14384791	14385161
Chr1	14385420	14385505
Chr1	14385588	14385767
Chr1	14387216	14387720
Chr1	14387932	14388269
Chr1	14388334	14389683
Chr1	14392279	14392452
Chr1	14394809	14395306
Chr1	14395800	14396304
Chr1	14396482	14397297
Chr1	14402339	14402826
Chr1	14410907	14411067
Chr1	14411457	14411910
Chr1	14413285	14414520
Chr1	14414595	14415312
Chr1	14415392	14415501
Chr1	14415578	14418105
Chr1	14418186	14418301
Chr1	14418857	14419245
Chr1	14419640	14420130
Chr1	14420712	14421169
Chr1	14421621	14421660
Chr1	14422706	14422913
Chr1	14423576	14424024
Chr1	14429237	14429357
Chr1	14429895	14432972
Chr1	14433261	14433770
Chr1	14434065	14435495
Chr1	14437600	14438045
Chr1	14438132	14438920
Chr1	14439106	14439597
Chr1	14440314	14441139
Chr1	14441226	14444368
Chr1	14444477	14445477
Chr1	14445634	14446212
Chr1	14446313	14448756
Chr1	14448901	14449372
Chr1	14449860	14450576
Chr1	14450651	14450700
Chr1	14450889	14451895
Chr1	14451997	14453669
Chr1	14453847	14455685
Chr1	14455858	14457270
Chr1	14457353	14463568
Chr1	14463646	14467606
Chr1	14467686	14470037
Chr1	14470116	14470741
Chr1	14471056	14471957
Chr1	14472356	14475392
Chr1	14475468	14480211
Chr1	14480286	14481982
Chr1	14482068	14482563
Chr1	14482649	14484422
Chr1	14484500	14488380
Chr1	14488501	14498075
Chr1	14498155	14498557
Chr1	14498638	14506409
Chr1	14506588	14509533
Chr1	14509650	14511247
Chr1	14581724	14582699
Chr1	14582777	14586709
Chr1	14586803	14592153
Chr1	14592304	14595773
Chr1	14595933	14596324
Chr1	14596483	14599561
Chr1	14599659	14601759
Chr1	14601854	14603947
Chr1	14605055	14605872
Chr1	14605977	14607939
Chr1	14608721	14609414
Chr1	14609491	14610042
Chr1	14610206	14610402
Chr1	14656891	14658407
Chr1	14658634	14658939
Chr1	14659074	14659306
Chr1	14659450	14659748
Chr1	14661155	14661730
Chr1	14666470	14667457
Chr1	14668746	14669436
Chr1	14669638	14670082
Chr1	14670189	14672372
Chr1	14673455	14674111
Chr1	14674192	14674665
Chr1	14675694	14676415
Chr1	14677260	14678078
Chr1	14678561	14679621
Chr1	14679879	14680254
Chr1	14680400	14680670
Chr1	14680770	14681382
Chr1	14682607	14683052
Chr1	14683133	14683965
Chr1	14685074	14685172
Chr1	14685286	14685654
Chr1	14685741	14691869
Chr1	14693626	14694258
Chr1	14694409	14696247
Chr1	14696419	14697353
Chr1	14697704	14698018
Chr1	14698106	14698347
Chr1	14698906	14699120
Chr1	14699473	14699865
Chr1	14706545	14709193
Chr1	14709341	14710705
Chr1	14711278	14711577
Chr1	14711686	14712101
Chr1	14712385	14714266
Chr1	14717858	14719659
Chr1	14720310	14720343
Chr1	14721123	14721524
Chr1	14721812	14722247
Chr1	14723491	14723736
Chr1	14724079	14724535
Chr1	14727750	14729522
Chr1	14730489	14730871
Chr1	14731376	14731860
Chr1	14732253	14732519
Chr1	14733324	14733565
Chr1	14736314	14736622
Chr1	14739661	14740035
Chr1	14742407	14742638
Chr1	14743059	14743362
Chr1	14744455	14744892
Chr1	14744990	14745362
Chr1	14745440	14745875
Chr1	14746150	14746826
Chr1	14750242	14750695
Chr1	14803981	14804200
Chr1	14804999	14805514
Chr1	14806754	14806964
Chr1	14807041	14807237
Chr1	14807441	14807895
Chr1	14811244	14811572
Chr1	14812040	14812675
Chr1	14815728	14815882
Chr1	14816559	14817259
Chr1	14820117	14820299
Chr1	14822087	14822383
Chr1	14824756	14825162
Chr1	14826661	14827193
Chr1	14827451	14827904
Chr1	14828560	14829039
Chr1	14830140	14830454
Chr1	14833621	14833894
Chr1	14835219	14835537
Chr1	14835616	14835910
Chr1	14836181	14836943
Chr1	14837402	14837701
Chr1	14841845	14842624
Chr1	14843041	14843313
Chr1	14844657	14845913
Chr1	14846026	14846491
Chr1	14846693	14846781
Chr1	14846935	14847042
Chr1	14847359	14847826
Chr1	14847953	14848376
Chr1	14850264	14850305
Chr1	14854246	14854650
Chr1	14860550	14861140
Chr1	14861992	14863029
Chr1	14867883	14868568
Chr1	14869500	14869720
Chr1	14869833	14870177
Chr1	14871038	14871635
Chr1	14872493	14872535
Chr1	14873058	14873400
Chr1	14874423	14874726
Chr1	14874977	14875442
Chr1	14875574	14875618
Chr1	14875758	14875856
Chr1	14876019	14876106
Chr1	14876313	14876773
Chr1	14876913	14878142
Chr1	14878592	14878856
Chr1	14879602	14879771
Chr1	14880180	14881015
Chr1	14885099	14885374
Chr1	14885664	14891160
Chr1	14891350	14892126
Chr1	14892249	14892910
Chr1	14893177	14894670
Chr1	14897231	14897841
Chr1	14898072	14898668
Chr1	14901479	14902197
Chr1	14902824	14903276
Chr1	14906495	14906955
Chr1	14907159	14907355
Chr1	14907433	14907642
Chr1	14908496	14909856
Chr1	14910121	14910818
Chr1	14913768	14914523
Chr1	14914614	14915424
Chr1	14915956	14917193
Chr1	14918501	14919284
Chr1	14919489	14923935
Chr1	14924013	14926922
Chr1	14927201	14928004
Chr1	14928228	14929003
Chr1	14930689	14934121
Chr1	14935532	14935646
Chr1	14935781	14936001
Chr1	14936242	14936417
Chr1	14937056	14937292
Chr1	14938490	14938660
Chr1	14939258	14939567
Chr1	14939898	14940088
Chr1	14940476	14941087
Chr1	14941162	14942005
Chr1	14944375	14945520
Chr1	14945603	14946298
Chr1	14946403	14946864
Chr1	14949097	14949364
Chr1	14950256	14950708
Chr1	14950849	14951549
Chr1	14951752	14954042
Chr1	14954727	14954872
Chr1	14955203	14955323
Chr1	14955777	14956745
Chr1	14958052	14958489
Chr1	14959100	14959516
Chr1	14960006	14960273
Chr1	14963794	14964058
Chr1	14964548	14965009
Chr1	14965475	14965873
Chr1	14966850	14967264
Chr1	14967470	14967989
Chr1	14968093	14968403
Chr1	14969600	14969847
Chr1	14970023	14970330
Chr1	14971610	14972521
Chr1	14972764	14974470
Chr1	14974552	14975122
Chr1	14976000	14976772
Chr1	14976906	14978064
Chr1	14987555	14987906
Chr1	14996204	14996472
Chr1	14997457	14999093
Chr1	14999395	14999669
Chr1	14999753	14999997
Chr1	15000081	15000698
Chr1	15000788	15001179
Chr1	15002103	15003005
Chr1	15003310	15005184
Chr1	15007506	15009025
Chr1	15009524	15010803
Chr1	15010902	15015721
Chr1	15018950	15019622
Chr1	15022464	15022799
Chr1	15023916	15024125
Chr1	15024527	15025222
Chr1	15029550	15029912
Chr1	15036056	15036207
Chr1	15036596	15038274
Chr1	15040102	15040345
Chr1	15041524	15041745
Chr1	15042160	15042670
Chr1	15046061	15046304
Chr1	15046678	15046964
Chr1	15047660	15047871
Chr1	15050223	15050664
Chr1	15051720	15052167
Chr1	15052663	15053574
Chr1	15057321	15057534
Chr1	15060150	15061222
Chr1	15061471	15061864
Chr1	15063201	15065019
Chr1	15065322	15065536
Chr1	15066036	15066249
Chr1	15066598	15067555
Chr1	15067662	15068215
Chr1	15068366	15070309
Chr1	15070605	15071464
Chr1	15071715	15072170
Chr1	15073163	15074403
Chr1	15074487	15074761
Chr1	15075573	15075895
Chr1	15075985	15077813
Chr1	15078213	15078738
Chr1	15081144	15081558
Chr1	15081694	15082327
Chr1	15082407	15082523
Chr1	15082610	15084070
Chr1	15084146	15085270
Chr1	15085415	15085993
Chr1	15087089	15087935
Chr1	15088832	15089971
Chr1	15090628	15091310
Chr1	15091441	15094609
Chr1	15094885	15095344
Chr1	15095556	15095903
Chr1	15096052	15096759
Chr1	15097006	15097270
Chr1	15098057	15098843
Chr1	15099852	15101051
Chr1	15101695	15102671
Chr1	15102850	15103686
Chr1	15103805	15103836
Chr1	15103939	15104131
Chr1	15104603	15105770
Chr1	15105915	15106196
Chr1	15106690	15107067
Chr1	15107186	15108321
Chr1	15108551	15108834
Chr1	15109810	15110174
Chr1	15110856	15111095
Chr1	15131830	15131985
Chr1	15134114	15134417
Chr1	15135501	15137285
Chr1	15137364	15138298
Chr1	15138382	15139166
Chr1	15139255	15140037
Chr1	15140354	15143022
Chr1	15143472	15143574
Chr1	15143649	15143957
Chr1	15144054	15144250
Chr1	15144496	15145179
Chr1	15146900	15147312
Chr1	15147446	15148164
Chr1	15148301	15148621
Chr1	15148701	15149794
Chr1	15150705	15151133
Chr1	15151553	15151876
Chr1	15152054	15152867
Chr1	15153929	15154162
Chr1	15154251	15154918
Chr1	15155057	15155684
Chr1	15156655	15157132
Chr1	15157309	15158568
Chr1	15158722	15159826
Chr1	15160039	15167149
Chr1	15168363	15168597
Chr1	15169646	15170419
Chr1	15177906	15179887
Chr1	15180299	15180620
Chr1	15181221	15181472
Chr1	15181656	15182315
Chr1	15182401	15182772
Chr1	15183462	15183916
Chr1	15185487	15185821
Chr1	15186169	15186466
Chr1	15186533	15186903
Chr1	15187000	15188064
Chr1	15188308	15188769
Chr1	15191424	15191672
Chr1	15192450	15192840
Chr1	15192963	15194321
Chr1	15195759	15196052
Chr1	15197357	15197720
Chr1	15198105	15201336
Chr1	15201442	15202454
Chr1	15202758	15207086
Chr1	15207169	15207527
Chr1	15207616	15208181
Chr1	15208279	15210063
Chr1	15210402	15211218
Chr1	15211930	15212576
Chr1	15212656	15212960
Chr1	15213257	15213556
Chr1	15214483	15214872
Chr1	15218093	15218460
Chr1	15218541	15219372
Chr1	15219781	15220353
Chr1	15220494	15220844
Chr1	15221955	15222210
Chr1	15222290	15222590
Chr1	15232835	15233105
Chr1	15248600	15248748
Chr1	15265644	15265672
Chr1	15281058	15281742
Chr1	15281922	15282822
Chr1	15283602	15284312
Chr1	15284416	15284830
Chr1	15285203	15288311
Chr1	15288408	15288937
Chr1	15289657	15290331
Chr1	15298002	15298567
Chr1	15302344	15302402
Chr1	15302626	15303347
Chr1	15303525	15303878
Chr1	15303974	15304194
Chr1	15304692	15306151
Chr1	15306232	15307491
Chr1	15314503	15314810
Chr1	15314894	15315507
Chr1	15315938	15316483
Chr1	15317578	15318365
Chr1	15322973	15323119
Chr1	15363592	15363780
Chr1	15380009	15380303
Chr1	15381582	15382427
Chr1	15382519	15382924
Chr1	15383331	15383862
Chr1	15383939	15384711
Chr1	15384805	15386389
Chr1	15388168	15388435
Chr1	15393094	15393160
Chr1	15399292	15400335
Chr1	15400427	15400491
Chr1	15400745	15401360
Chr1	15401602	15401975
Chr1	15402070	15402282
Chr1	15402360	15403994
Chr1	15404390	15405261
Chr1	15413704	15418967
Chr1	15419063	15422773
Chr1	15423054	15424102
Chr1	15424208	15425485
Chr1	15425890	15431793
Chr1	15432059	15432643
Chr1	15432719	15432902
Chr1	15434456	15435615
Chr1	15436241	15441660
Chr1	15441753	15445304
Chr1	15445403	15446931
Chr1	15447089	15447671
Chr1	15448171	15453092
Chr1	15453336	15457465
Chr1	15457854	15458172
Chr1	15458311	15458566
Chr1	15458752	15459616
Chr1	15459907	15460622
Chr1	15463111	15463244
Chr1	15463846	15464162
Chr1	15468327	15468562
Chr1	15470953	15471166
Chr1	15477100	15477363
Chr1	15482800	15483248
Chr1	15483450	15484707
Chr1	15485108	15485504
Chr1	15485951	15486863
Chr1	15487455	15487912
Chr1	15487990	15495622
Chr1	15495752	15496911
Chr1	15497366	15502688
Chr1	15503305	15523378
Chr1	15523456	15528390
Chr1	15528465	15538718
Chr1	15538806	15550401
Chr1	15550483	15562077
Chr1	15562598	15562956
Chr1	15563053	15563649
Chr1	15563753	15565004
Chr1	15566316	15566722
Chr1	15566807	15568894
Chr1	15568969	15572672
Chr1	15572749	15583326
Chr1	15583433	15585100
Chr1	15585484	15598414
Chr1	15598501	15599214
Chr1	15610100	15616048
[truncated: 14,247 more rows]
