# Supplementary material for: Enzymatic reactions of AGO4 in RNA-directed DNA methylation: siRNA duplex loading, passenger strand elimination, target RNA slicing, and sliced target retention
Source: Genes Dev. 2023 Feb 1;37(3-4):103–18. doi: 10.1101/gad.350240.122 (PMC10069450; doi:10.1101/gad.350240.122)
Supplement: Supplemental Material [file supp_gad.350240.122_Supplemental_TableS2.xlsx]

## Sheet: Table S2
Table S2. Frequency of methylation at CHH motifs within AGO4-dependent Differentially Methylated Regions (AGO4-DMRs)
chrom	start	end	ago4_Repeat1	ago4_Repeat2	AGO4-SD_Repeat1	AGO4-SD_Repeat2	AGO4_Repeat1	AGO4_Repeat2	Ws_Repeat1	Ws_Repeat2
Chr1	800	1000	0.2056	0.1579	0.3302	0.2375	0.5241	0.581	0.6448	0.5785
Chr1	17500	17700	0.0532	0.0322	0.184	0.1169	0.1916	0.1872	0.2451	0.3011
Chr1	18000	18800	0.0617	0.0328	0.2805	0.2769	0.4925	0.4741	0.4658	0.4481
Chr1	55700	55900	0.009	0.059	0.4209	0.5	0.562	0.6083	0.6172	0.6423
Chr1	56400	56600	0.0236	0.0151	0.201	0.1694	0.5934	0.4643	0.6203	0.5805
Chr1	201600	201700	0	0	0	0.0128	0	0	0.1907	0.2361
Chr1	238300	238400	0.1176	0.2137	0.4855	0.3649	0.7331	0.7723	0.4347	0.6793
Chr1	239100	239300	0.0539	0.0616	0.0954	0.1102	0.1099	0.1912	0.2071	0.1897
Chr1	256200	256300	0.02	0.0113	0.3221	0.2424	0.4889	0.3916	0.3922	0.25
Chr1	256600	256700	0	0.046	0.0833	0.0857	0.1463	0.2368	0.3137	0.1884
Chr1	258100	258500	0.0364	0.0268	0.1145	0.0957	0.3338	0.3647	0.3663	0.3612
Chr1	291900	292000	0.0065	0.005	0.0163	0.0118	0.0435	0.0649	0.2138	0.1773
Chr1	423100	423200	0.0759	0.1186	0.2308	0.1412	0.3881	0.2747	0.3735	0.2706
Chr1	431800	432100	0.0361	0.0281	0.3679	0.3836	0.5032	0.5913	0.5929	0.5528
Chr1	433000	433300	0	0.0354	0.0846	0.0791	0.2742	0.2204	0.2148	0.2832
Chr1	446900	447000	0.0367	0.0227	0.0573	0.0401	0.12	0.1556	0.1566	0.1741
Chr1	474100	474200	0	0	0.0265	0.0317	0.0139	0	0.1319	0.3563
Chr1	499500	499600	0.049	0.0606	0.1909	0.1351	0.3723	0.6171	0.5825	0.5321
Chr1	500300	500500	0.0308	0.0209	0.261	0.2686	0.2841	0.3561	0.2349	0.2077
Chr1	512700	513200	0.0318	0.0171	0.1327	0.1372	0.4239	0.3862	0.4308	0.3238
Chr1	540400	540900	0.5892	0.5935	0.6205	0.6024	0.638	0.7009	0.6828	0.6798
Chr1	549600	549800	0.0469	0.0042	0.0696	0.0687	0.3296	0.2604	0.2575	0.3455
Chr1	550200	550500	0.0208	0	0.0644	0.0301	0.155	0.1893	0.1942	0.2072
Chr1	550800	550900	0	0.0625	0.0571	0.0385	0.2353	0.1698	0.2885	0.2419
Chr1	587500	588000	0.0152	0.0867	0.4501	0.3521	0.4687	0.5404	0.3969	0.5302
Chr1	634200	634400	0	0	0.0894	0.2333	0.7653	0.7829	0.7544	0.7357
Chr1	670900	671000	0	0	0.14	0	0.0704	0	0.2311	0.1143
Chr1	696400	696500	0	0	0.0667	0.1481	0.0851	0.252	0.1059	0.1452
Chr1	697300	697400	0.1163	0.047	0.6106	0.4888	0.6931	0.636	0.6041	0.6463
Chr1	758600	758700	0	0	0.0442	0.0405	0.2577	0.1818	0.1897	0.1739
Chr1	759000	759200	0.0288	0.0309	0.4227	0.3385	0.5462	0.5905	0.6088	0.4794
Chr1	759900	760000	0.0116	0.0161	0.1538	0.1149	0.5506	0.2632	0.4362	0.5271
Chr1	760300	760500	0	0.028	0.1962	0.1096	0.3692	0.359	0.4417	0.375
Chr1	781100	781200	0	0.0112	0.0211	0.0781	0.0602	0.0741	0.1667	0.1562
Chr1	784900	785000	0	0.0125	0.0845	0.0328	0.1892	0.3282	0.2932	0.17
Chr1	847600	847700	0.0113	0.0071	0.1029	0.0776	0.5079	0.5419	0.6338	0.5332
Chr1	889000	889300	0.0118	0.0095	0.0728	0.0205	0.406	0.2301	0.1641	0.1559
Chr1	944100	944200	0	0.0183	0.0467	0.0247	0.1549	0.118	0.1852	0.2211
Chr1	1160900	1161000	0	0.0541	0.75	0.625	0.3014	0.2424	0.4667	0.7857
Chr1	1173800	1173900	0	0	0	0.0103	0.0102	0	0.2374	0.1737
Chr1	1184900	1185100	0.0429	0.0274	0.1122	0.0995	0.2694	0.2065	0.2612	0.2703
Chr1	1194400	1194500	0	0	0.2796	0.2182	0.5482	0.5459	0.6676	0.559
Chr1	1194800	1194900	0	0.0161	0.5441	0.15	0.6591	0.5608	0.5746	0.3626
Chr1	1246900	1247000	0.0216	0.0102	0.0099	0	0.0119	0	0.1333	0.2136
Chr1	1250400	1250500	0.0283	0.0082	0.1179	0.0767	0.3268	0.1797	0.3103	0.1825
Chr1	1250800	1250900	0.0172	0.0092	0.0939	0.0203	0.1615	0.1457	0.1772	0.1509
Chr1	1276400	1276600	0	0.0148	0.1895	0.3132	0.5835	0.5843	0.5895	0.6146
Chr1	1289400	1289500	0	0.0095	0.1236	0.0967	0.0833	0.2348	0.275	0.24
Chr1	1293500	1293600	0.0175	0.0095	0.0874	0.0265	0.2661	0.2743	0.2417	0.2949
Chr1	1430300	1431000	0.0295	0.0106	0.2833	0.2926	0.4589	0.3965	0.4677	0.5345
Chr1	1444100	1444400	0.131	0.0876	0.3083	0.2959	0.2601	0.2123	0.2338	0.2635
Chr1	1445300	1446000	0.0263	0.0282	0.0804	0.0748	0.2994	0.2547	0.2906	0.2917
Chr1	1476400	1476600	0.0612	0.0242	0.6015	0.5074	0.6787	0.5303	0.5778	0.5887
Chr1	1522800	1523300	0.0223	0.0368	0.0832	0.0536	0.3417	0.2619	0.2913	0.2744
Chr1	1613300	1613600	0.0384	0.0325	0.052	0.0802	0.1723	0.1464	0.1856	0.1609
Chr1	1614500	1614700	0.0157	0.0236	0.0754	0.065	0.3463	0.3382	0.327	0.3625
Chr1	1676900	1677000	0.2703	0.2692	0.2128	0.277	0.2368	0.3922	0.487	0.4615
Chr1	1705400	1705500	0	0	0.5373	0.3305	0.5833	0.7	0.7269	0.7042
Chr1	1705900	1706100	0.0308	0.008	0.1065	0.1704	0.4295	0.3243	0.4435	0.3255
Chr1	1728700	1729300	0.0241	0.0238	0.0857	0.0688	0.2249	0.1886	0.2525	0.2213
Chr1	1875900	1876800	0.0142	0.0202	0.052	0.0442	0.243	0.1907	0.2436	0.2383
Chr1	1881900	1882300	0.0141	0.0243	0.0379	0.0315	0.3694	0.3269	0.3675	0.3457
Chr1	1938100	1938200	0.0239	0.0254	0.1551	0.0519	0.0513	0.0261	0.1367	0.1254
Chr1	1975100	1975500	0.0372	0.0361	0.3104	0.2065	0.5375	0.5052	0.5755	0.48
Chr1	1975900	1976400	0.06	0.0693	0.2073	0.2178	0.4199	0.3556	0.4641	0.3581
Chr1	2157500	2157600	0.0642	0.0757	0.1248	0.0922	0.224	0.1616	0.2146	0.2378
Chr1	2233800	2234400	0.0199	0.0248	0.3308	0.2031	0.4587	0.4261	0.3979	0.4364
Chr1	2410300	2410800	0.045	0.0585	0.0926	0.0602	0.2332	0.2214	0.3097	0.222
Chr1	2411100	2412100	0.0456	0.0407	0.0992	0.0851	0.2377	0.2296	0.2507	0.1972
Chr1	2415700	2416000	0.1352	0.0936	0.1908	0.1754	0.3124	0.3294	0.3764	0.3149
Chr1	2473300	2473400	0.02	0	0.1491	0.1553	0.2043	0.2039	0.1463	0.1622
Chr1	2587500	2587600	0.0208	0.05	0.1446	0.2637	0.3333	0.5003	0.3762	0.2328
Chr1	2587900	2588300	0.2424	0.1395	0.3143	0.2194	0.3856	0.467	0.3811	0.3954
Chr1	2632400	2632500	0.0214	0	0.6139	0.6122	0	0.5558	0.3825	0.8283
Chr1	2788900	2789200	0.1361	0.1023	0.181	0.2371	0.1827	0.1518	0.1975	0.2248
Chr1	2800300	2800700	0.1533	0.133	0.188	0.2039	0.2815	0.3099	0.3557	0.25
Chr1	2986400	2986700	0.1185	0.0355	0.3046	0.2212	0.3827	0.4753	0.4257	0.3755
Chr1	3023500	3024100	0.0122	0.0291	0.2886	0.1704	0.5169	0.494	0.4485	0.4427
Chr1	3063500	3063600	0.0259	0.0513	0.3372	0.3322	0.4538	0.2459	0.3111	0.2152
Chr1	3073700	3073900	0.023	0.0298	0.304	0.2294	0.5008	0.4469	0.4675	0.4526
Chr1	3074200	3074400	0.0085	0.0994	0.225	0.1027	0.2716	0.2826	0.2293	0.3171
Chr1	3250600	3251000	0.032	0.0205	0.087	0.0858	0.6122	0.4419	0.6263	0.4348
Chr1	3262100	3262200	0.155	0.016	0.3633	0	0.26	0.581	0.3014	0.5925
Chr1	3342400	3342500	0	0	0.1167	0.2857	0.283	0.1887	0.2143	0.5373
Chr1	3360500	3360600	0.0113	0.0225	0	0.0106	0.3458	0.3785	0.6336	0.5332
Chr1	3413000	3413200	0.0097	0.0274	0.5436	0.387	0.8277	0.879	0.8439	0.8222
Chr1	3413500	3413900	0.0489	0.0242	0.2341	0.2476	0.3917	0.3693	0.3387	0.2908
Chr1	3427800	3428000	0.0246	0.0116	0.065	0.0578	0.3765	0.4428	0.493	0.3893
Chr1	3487400	3487600	0	0.0204	0.0314	0.0056	0.1989	0.1569	0.1753	0.2028
Chr1	3497900	3498200	0.0211	0.0284	0.0863	0.0327	0.1341	0.1866	0.311	0.1746
Chr1	3546800	3547300	0.0454	0.0427	0.2082	0.2652	0.3245	0.2995	0.3318	0.3354
Chr1	3547600	3547800	0.0719	0.1304	0.2998	0.3524	0.4375	0.5306	0.6054	0.5756
Chr1	3552000	3552100	0.0173	0.0375	0.1117	0.1014	0.2178	0.38	0.2917	0.3565
Chr1	3771000	3771100	0	0.0071	0.1227	0.152	0.4343	0.4877	0.3865	0.4356
Chr1	3780900	3781000	0.0338	0.022	0.4104	0.3085	0.7105	0.7097	0.7923	0.7489
Chr1	3781300	3781500	0.0427	0.033	0.0703	0.0575	0.1427	0.1383	0.1838	0.1789
Chr1	3785100	3785600	0.0179	0.0145	0.1163	0.1667	0.5088	0.5032	0.5023	0.5887
Chr1	3826400	3826500	0.0173	0.0152	0.1447	0.229	0.1712	0.1122	0.1439	0.1964
Chr1	3892300	3892700	0.0132	0.0214	0.0426	0.0367	0.0668	0.1184	0.4425	0.3451
Chr1	3920000	3920100	0.0227	0.0111	0	0.1818	0.2949	0.3007	0.4938	0.5305
Chr1	3926300	3926400	0.0201	0	0.0381	0.0284	0.1492	0.04	0.2161	0.1795
Chr1	3980900	3981000	0.0108	0.0196	0.0231	0.0227	0.01	0	0.4321	0.2625
Chr1	4061500	4061700	0.0145	0.0131	0.0474	0.0238	0.2027	0.1586	0.2556	0.2792
Chr1	4093200	4094400	0.0454	0.0553	0.2019	0.2296	0.3709	0.384	0.3846	0.4037
Chr1	4110200	4112800	0.0402	0.055	0.2879	0.2412	0.3808	0.3744	0.3975	0.3692
Chr1	4127300	4127400	0.4087	0.381	0.5102	0.198	0.4072	0.0962	0.7115	0.5198
Chr1	4209400	4209500	0.0571	0.122	0.2	0.0645	0.3152	0.1681	0.31	0.4912
Chr1	4265500	4265600	0	0.0871	0.0216	0.0538	0.0382	0.1296	0.2149	0.2257
Chr1	4405900	4408800	0.0485	0.0514	0.1483	0.1235	0.2656	0.2394	0.265	0.25
Chr1	4409300	4409900	0.0347	0.0377	0.1082	0.0889	0.2236	0.1785	0.1796	0.2128
Chr1	4410400	4411100	0.0365	0.0254	0.3918	0.3644	0.5321	0.4932	0.4606	0.5073
Chr1	4439900	4440000	0	0	0.0238	0.0215	0.2375	0.2985	0.2355	0.1368
Chr1	4632100	4632200	0.0057	0.0053	0.0388	0.4021	0.0079	0.0063	0.1955	0.1154
Chr1	4658200	4658300	0.1396	0.3173	0.3813	0.2109	0.4754	0.5122	0.4363	0.445
Chr1	4685900	4686100	0.051	0.0696	0.0595	0.0899	0.3626	0.1593	0.3178	0.2912
Chr1	4747900	4748000	0	0	0.1744	0	0	0.3438	0.6154	0.4048
Chr1	4770200	4770500	0.05	0.0451	0.4891	0.3617	0.4966	0.4952	0.5127	0.4664
Chr1	4773100	4773200	0	0	0.0222	0	0.375	0.3429	0.5652	0.2619
Chr1	4785900	4786000	0.0161	0	0.1667	0.3636	0.3404	0.4286	0.3448	0.3009
Chr1	4786500	4786600	0.0222	0.1522	0.2821	0.4815	0.5161	0.6139	0.6653	0.5195
Chr1	4826400	4826500	0.6886	0.4289	0.6685	0.845	0.1247	0.795	1	0.845
Chr1	4860300	4860500	0.006	0	0.0267	0.0111	0.4849	0.4055	0.5576	0.6312
Chr1	4966600	4967000	0.0331	0.0505	0.1519	0.1547	0.5517	0.464	0.4838	0.6046
Chr1	4992700	4992900	0.0141	0.0139	0.0964	0.1217	0.1849	0.0808	0.256	0.1627
Chr1	5056000	5056300	0.0176	0.0064	0.0427	0.0667	0.4617	0.4359	0.4389	0.4898
Chr1	5086000	5086100	0.0222	0	0.0222	0.0092	0.009	0.0103	0.2561	0.3472
Chr1	5098300	5098600	0.067	0.0624	0.2322	0.2297	0.5443	0.455	0.5284	0.4325
Chr1	5099100	5099300	0.0693	0.0989	0.0944	0.1483	0.2415	0.2427	0.2727	0.2341
Chr1	5101600	5102000	0.0448	0.044	0.1249	0.0941	0.2414	0.2163	0.2697	0.2493
Chr1	5171800	5172100	0.0103	0.0204	0.0476	0.0828	0.3384	0.2538	0.4045	0.3431
Chr1	5285100	5285400	0.0097	0.0128	0.1333	0.1172	0.6203	0.4455	0.6102	0.4954
Chr1	5365700	5365800	0	0	0	0.0274	0	0.0142	0.1852	0.2069
Chr1	5437200	5437300	0.0417	0	0.1887	0.102	0.1538	0.1846	0.25	0.2857
Chr1	5437700	5437800	0.0149	0.0769	0.3679	0.3684	0.668	0.3145	0.1934	0.4713
Chr1	5531200	5531300	0.0145	0	0.1417	0.1141	0.1771	0.0821	0.1304	0.125
Chr1	5531600	5531800	0.0333	0.0339	0.2142	0.1425	0.4522	0.3357	0.4623	0.3676
Chr1	5657400	5657500	0.0245	0.027	0.1803	0.2487	0.1961	0.5049	0.38	0.5498
Chr1	5691700	5691900	0.0949	0.1444	0.198	0.169	0.212	0.3168	0.4159	0.4204
Chr1	5696500	5696600	0.1907	0.1518	0.4024	0.3512	0.4428	0.3329	0.4961	0.4862
Chr1	5700000	5700600	0.0193	0.0154	0.104	0.1108	0.2623	0.2401	0.2903	0.2414
Chr1	5700900	5702100	0.0344	0.0265	0.1217	0.1168	0.278	0.2613	0.345	0.3069
Chr1	5798700	5799500	0.0069	0.0098	0.209	0.1966	0.451	0.4732	0.4516	0.4967
Chr1	5863200	5863300	0.032	0.0368	0.2791	0.3122	0.2443	0.3088	0.2803	0.2074
Chr1	5899600	5899700	0.2997	0.4821	0.7068	0.5246	0.6823	0.764	0.6983	0.7343
Chr1	5911700	5911900	0.1225	0.1904	0.4281	0.3898	0.6149	0.6621	0.6813	0.6865
Chr1	5915500	5915600	0.0623	0.0349	0.0568	0.0437	0.0712	0.1076	0.2027	0.1661
Chr1	5916400	5916600	0.1564	0.1311	0.2994	0.3385	0.5192	0.5512	0.5413	0.5399
Chr1	5958700	5958900	0.0629	0.0481	0.0436	0.1321	0.2944	0.3133	0.2342	0.3248
Chr1	5965400	5965500	0	0.0198	0.015	0.0317	0.3503	0.2831	0.4358	0.3362
Chr1	5965800	5965900	0.1783	0.1112	0.3384	0.2974	0.3627	0.3152	0.3842	0.2975
Chr1	5966200	5966300	0.2258	0.2449	0.3667	0.2037	0.5	0.4211	0.4865	0.5278
Chr1	5970700	5970900	0.0334	0.0258	0.1862	0.1429	0.2218	0.1378	0.1893	0.2585
Chr1	5974900	5975200	0.0028	0.0034	0.326	0.3754	0.4533	0.4308	0.5048	0.5245
Chr1	6074900	6075300	0.0326	0.0368	0.145	0.1541	0.525	0.4238	0.4373	0.5609
Chr1	6141100	6141500	0.1371	0.0555	0.1768	0.1663	0.1976	0.1912	0.2561	0.2435
Chr1	6156600	6156800	0.0464	0.0756	0.2927	0.2266	0.5723	0.4601	0.5404	0.5066
Chr1	6198400	6198500	0.2963	0.2621	0.197	0	0.1111	0.5625	0.5341	0.4875
Chr1	6210900	6211000	0.029	0.015	0.0438	0.0642	0.1756	0.3355	0.1758	0.2141
Chr1	6211900	6212000	0.0456	0.0289	0.0568	0.0514	0.1513	0.1333	0.2353	0.1761
Chr1	6218700	6219100	0.055	0.0284	0.522	0.4709	0.5989	0.5447	0.5732	0.5765
Chr1	6233900	6234000	0.205	0.1074	0.3579	0.3133	0.6883	0.7185	0.6734	0.5517
Chr1	6235800	6235900	0.018	0.0275	0.0056	0.0239	0.0964	0.0186	0.1492	0.1357
Chr1	6236500	6237700	0.143	0.2281	0.4487	0.4417	0.433	0.4066	0.4645	0.4841
Chr1	6273400	6273500	0.1268	0.1025	0.0169	0.0518	0.3025	0.1327	0.4522	0.3111
Chr1	6302600	6302700	0.108	0.0792	0.0942	0.1005	0.3576	0.3196	0.3109	0.3591
Chr1	6403100	6403700	0.0261	0.0169	0.2267	0.1151	0.241	0.2445	0.295	0.3162
Chr1	6404500	6405400	0.0176	0.0584	0.2717	0.1164	0.4469	0.3715	0.4116	0.3872
Chr1	6426200	6426500	0.0049	0.0106	0.266	0.2611	0.4144	0.3979	0.4125	0.4059
Chr1	6455000	6455100	0.0471	0.0787	0.2902	0.2158	0.3247	0.3355	0.3288	0.2077
Chr1	6455600	6455800	0.0933	0.0695	0.2355	0.2312	0.2688	0.2427	0.3778	0.3353
Chr1	6470400	6470500	0.0144	0.0177	0.0658	0.0778	0.4003	0.5632	0.4745	0.5222
Chr1	6473000	6473300	0.0175	0.0056	0.187	0.0622	0.3394	0.1763	0.2975	0.2676
Chr1	6514700	6514800	0.0294	0	0.1739	0.1014	0.386	0.2353	0.2207	0.3137
Chr1	6538400	6538800	0.0405	0.0349	0.5281	0.5502	0.6097	0.587	0.6503	0.6207
Chr1	6539100	6539300	0.0281	0.0061	0.1431	0.0169	0.227	0.1772	0.2626	0.2534
Chr1	6539900	6540300	0.027	0.0306	0.1022	0.1055	0.1593	0.1363	0.1553	0.1466
Chr1	6541000	6543600	0.0543	0.0521	0.19	0.1874	0.3031	0.2865	0.3121	0.2997
Chr1	6574500	6575200	0.1836	0.2323	0.3203	0.2812	0.3995	0.3436	0.4304	0.4142
Chr1	6588000	6588300	0.1078	0.1032	0.1943	0.2449	0.384	0.3662	0.4507	0.3408
Chr1	6589600	6589700	0.0635	0.0839	0.3825	0.4669	0.6455	0.5914	0.6424	0.6228
Chr1	6592600	6592700	0.1758	0.1009	0.1737	0.2085	0.2403	0.2097	0.2961	0.2785
Chr1	6593000	6593100	0.0606	0.0193	0.3767	0.2773	0.4981	0.6327	0.356	0.6732
Chr1	6640400	6641100	0.0235	0.0237	0.2151	0.145	0.4401	0.4026	0.4553	0.3734
Chr1	6660400	6660500	0.0085	0.0237	0.057	0.0884	0.264	0.1767	0.125	0.1409
Chr1	6704200	6705000	0.0693	0.0589	0.5201	0.5364	0.6293	0.5909	0.5806	0.6017
Chr1	6705400	6705500	0.0245	0.0081	0.1183	0.0244	0.1368	0.1091	0.1678	0.2054
Chr1	6706000	6706100	0.0128	0.0213	0.1495	0.0609	0.1908	0.1385	0.2184	0.2567
Chr1	6706500	6706600	0.0426	0.0435	0.0432	0.0938	0.1977	0.2208	0.2302	0.2009
Chr1	6706900	6708200	0.0327	0.0302	0.1015	0.1006	0.215	0.1847	0.1817	0.2385
Chr1	6708600	6708700	0.0446	0.0476	0.0758	0.1321	0.1447	0.1282	0.2424	0.1835
Chr1	6709000	6709300	0.0547	0.0975	0.3792	0.3849	0.5975	0.5807	0.5199	0.5718
Chr1	6716800	6716900	0	0.027	0.2692	0.0175	0	0.4835	0.1935	0.2031
Chr1	6718000	6718200	0.0106	0.018	0.0324	0.0555	0.3735	0.4011	0.4229	0.3898
Chr1	6719100	6719300	0.0063	0.0052	0.1372	0.1508	0.2344	0.3355	0.6	0.4067
Chr1	6720700	6721100	0.0398	0.0424	0.0741	0.0758	0.3937	0.4007	0.4731	0.459
Chr1	6736200	6736400	0.0098	0.039	0.05	0.125	0.1216	0.1963	0.2632	0.2745
Chr1	6736800	6736900	0.0655	0.0156	0.114	0.1556	0.2799	0.3079	0.3035	0.3569
Chr1	6743100	6743200	0.028	0	0.3688	0.5499	0.3313	0.4595	0.4632	0.5169
Chr1	6759200	6759300	0	0.0179	0.1158	0.3361	0.523	0.4629	0.3443	0.5821
Chr1	6778500	6778700	0	0	0.0153	0.0206	0.1683	0.05	0.1836	0.1283
Chr1	6906100	6906300	0.1572	0.1004	0.7635	0.6998	0.8082	0.8165	0.7841	0.7492
Chr1	6959900	6960000	0.0167	0.0216	0.0182	0	0.2262	0.1818	0.1439	0.2143
Chr1	7023600	7023700	0.0297	0.0345	0.1149	0.123	0.3014	0.4258	0.1783	0.3128
Chr1	7024400	7024500	0.0536	0.0394	0.0636	0.1368	0.4727	0.2461	0.481	0.3747
Chr1	7035200	7035300	0	0	0.6333	0.3	0.6667	0.6303	0.413	0.7971
Chr1	7035600	7035700	0	0	0	0.1866	0.1765	0.2812	0.1111	0.2452
Chr1	7036100	7037200	0.0348	0.038	0.2866	0.2423	0.401	0.3893	0.3721	0.393
Chr1	7208400	7208500	0.1557	0.0548	0.2597	0.233	0.4739	0.0146	0.3099	0.4123
Chr1	7241100	7241300	0	0.011	0.1558	0.1825	0.7126	0.6908	0.6886	0.7276
Chr1	7255100	7255200	0.0561	0.0642	0.1534	0.1091	0.2275	0.2278	0.1994	0.2234
Chr1	7281700	7282400	0.1429	0.3659	0.5017	0.3014	0.4623	0.5276	0.46	0.5122
Chr1	7283800	7284000	0.0099	0.0433	0.181	0.123	0.3588	0.3394	0.3744	0.2689
Chr1	7313000	7313200	0.0193	0.0095	0.0668	0.0159	0.2382	0.096	0.2283	0.17
Chr1	7344400	7344500	0.1	0	0.4213	0.2651	0.7437	0.7807	0.8115	0.7467
Chr1	7353100	7353200	0.0455	0.0943	0.0476	0.2372	0.1618	0.0946	0.2174	0.2143
Chr1	7356600	7356700	0.2195	0.1573	0.3019	0.3091	0.2391	0.1739	0.4211	0.3763
Chr1	7364600	7364800	0.0602	0.0649	0.2568	0.0965	0.0672	0.1561	0.2673	0.2756
Chr1	7392400	7392600	0.0388	0.0322	0.1276	0.2284	0.5358	0.5402	0.5216	0.4319
Chr1	7393200	7393300	0.0682	0.4096	0.1919	0.0387	0.7992	0.7208	0.6337	0.6973
Chr1	7475500	7475700	0.065	0.1558	0.189	0.0768	0.4638	0.4934	0.5075	0.5479
Chr1	7505100	7505200	0	0.0233	0.0556	0.1613	0.2222	0.3235	0.2857	0.3704
Chr1	7541300	7541400	0	0	0.02	0	0.0808	0.0631	0.52	0.3226
Chr1	7665800	7665900	0.0418	0.0772	0.0482	0.0852	0.3215	0.3182	0.3334	0.3171
Chr1	7714700	7714900	0	0.0072	0.1813	0.2046	0.6886	0.6347	0.7417	0.6496
Chr1	7718000	7718100	0.0656	0.0417	0.1002	0.0909	0.1936	0.1255	0.1931	0.2059
Chr1	7721700	7721800	0.0252	0.024	0.0635	0.0583	0.139	0.0871	0.1496	0.1425
Chr1	7722200	7722400	0	0.0095	0.0421	0.559	0.5879	0.6916	0.6393	0.5933
Chr1	7724700	7725000	0.0099	0.0136	0.0474	0.0824	0.123	0.0775	0.2436	0.2022
Chr1	7725300	7725400	0.095	0.0203	0.037	0.2414	0.3592	0.2604	0.4517	0.2418
Chr1	7730100	7730200	0.0192	0.125	0.1364	0.0484	0.0339	0.3103	0.4167	0.4074
Chr1	7761300	7762100	0.0609	0.0549	0.2073	0.2266	0.4455	0.4527	0.4362	0.4351
Chr1	7766500	7766600	0.0588	0.0294	0.2037	0.0619	0.2069	0.2323	0.2857	0.1795
Chr1	7936600	7936800	0.0075	0	0	0.0273	0.1145	0.1166	0.5489	0.6527
Chr1	7960300	7961200	0.0538	0.0635	0.2286	0.222	0.3134	0.263	0.3031	0.301
Chr1	7976100	7976300	0.0649	0.0144	0.1454	0.1435	0.5179	0.5322	0.4808	0.4704
Chr1	7985100	7985500	0.0687	0.0313	0.1745	0.1387	0.2216	0.2417	0.2961	0.2834
Chr1	7986100	7986400	0.0265	0.0664	0.2189	0.1821	0.3091	0.3119	0.3448	0.3182
Chr1	8010000	8010100	0	0.0053	0.0076	0.0101	0.0336	0.2487	0.4194	0.185
Chr1	8036000	8036100	0.0127	0.0381	0.0301	0.0195	0.0546	0.0718	0.3025	0.1906
Chr1	8053600	8053800	0.0133	0.0161	0.0297	0.0326	0.2698	0.3133	0.1744	0.189
Chr1	8115600	8116200	0.0704	0.0405	0.3796	0.3305	0.4965	0.4613	0.5081	0.3868
Chr1	8116500	8116600	0.0154	0.228	0.3608	0.4604	0.4992	0.6002	0.4921	0.5399
Chr1	8190100	8190400	0.1203	0.0056	0.1954	0.2392	0.4212	0.244	0.3827	0.375
Chr1	8200700	8200800	0.1021	0.0683	0.0935	0.2589	0.1823	0.1398	0.3514	0.2777
Chr1	8201300	8201500	0.074	0.066	0.0801	0.0859	0.3623	0.2715	0.2725	0.3015
Chr1	8222300	8222400	0.0146	0	0.1291	0.0088	0.1411	0	0.3778	0.2374
Chr1	8229500	8229800	0	0.0071	0.015	0.0175	0.1196	0.0776	0.2871	0.1268
Chr1	8238700	8238800	0.1429	0.0774	0.5527	0.6283	0.594	0.6409	0.6952	0.667
Chr1	8239500	8239600	0.1075	0.1652	0.469	0.2972	0.2778	0.2383	0.3146	0.3693
Chr1	8267500	8267800	0	0.0047	0.0653	0.0763	0.2484	0.291	0.3895	0.4193
Chr1	8272400	8273000	0.0579	0.0349	0.225	0.2855	0.5344	0.5215	0.5608	0.5046
Chr1	8277100	8277800	0.0221	0.0648	0.3172	0.2195	0.4587	0.3679	0.4573	0.4461
Chr1	8278600	8278900	0.0686	0.0705	0.0804	0.0773	0.1259	0.1997	0.1692	0.203
Chr1	8289500	8290800	0.0498	0.0564	0.2241	0.165	0.3691	0.3963	0.4028	0.4217
Chr1	8374600	8374700	0.0536	0.0435	0.3517	0.0318	0.3709	0.2308	0.193	0.2169
Chr1	8392100	8392400	0.0093	0.0183	0.0588	0.0497	0.408	0.3806	0.3274	0.4007
Chr1	8453500	8453700	0.1077	0.0531	0.2446	0.3179	0.4206	0.4331	0.4215	0.3974
Chr1	8456600	8456700	0.05	0.0637	0.2278	0.1242	0.1413	0.1463	0.2114	0.25
Chr1	8457200	8457300	0.1923	0.2055	0.3685	0.4415	0.664	0.5104	0.4792	0.4503
Chr1	8488900	8489000	0.2273	0.0426	0.2885	0.4234	0.4376	0.4059	0.4232	0.4602
Chr1	8489500	8489600	0	0	0.2917	0.0851	0.4662	0.6151	0.5336	0.4474
Chr1	8539000	8539100	0.0126	0.1769	0.4923	0.2181	0.4547	0.545	0.4109	0.3058
Chr1	8539800	8539900	0.0345	0.0161	0	0	0.2113	0.0707	0.2763	0.28
Chr1	8543900	8544000	0	0.0163	0	0.0132	0.4059	0.6107	0.5316	0.5659
Chr1	8622800	8623300	0.0099	0.0337	0.3787	0.2662	0.3392	0.3656	0.3562	0.3492
Chr1	8645000	8645200	0.0119	0.0349	0.0952	0.0751	0.2247	0.3111	0.1678	0.2649
Chr1	8649500	8649600	0.0561	0.0652	0.1111	0.069	0.3151	0.2294	0.4662	0.2727
Chr1	8661300	8661400	0.1087	0.0946	0.155	0.1333	0.2002	0.1798	0.2593	0.2098
Chr1	8740800	8740900	0.0217	0.0042	0.0232	0.0143	0.0474	0.0441	0.1312	0.1223
Chr1	8753100	8753200	0	0	0	0	0.0071	0.012	0.3158	0.36
Chr1	8856200	8856300	0.0035	0.0125	0.4452	0.3682	0.3886	0.3144	0.2547	0.5192
Chr1	8870100	8870400	0.0549	0.0179	0.2789	0.3641	0.348	0.2847	0.3947	0.2483
Chr1	9004800	9005100	0.0468	0.0433	0.0991	0.0928	0.3576	0.2855	0.2956	0.2839
Chr1	9008900	9009000	0.2033	0.2283	0.2949	0.3333	0.1963	0.1709	0.4076	0.3552
Chr1	9015500	9015600	0.1391	0.1098	0.1302	0.2857	0.1754	0.2524	0.2787	0.3636
Chr1	9062200	9062500	0.1483	0.0136	0.4946	0.4796	0.6753	0.5424	0.5683	0.597
Chr1	9077700	9077800	0.0213	0.0748	0.1421	0.124	0.3755	0.3562	0.3636	0.2494
Chr1	9082800	9082900	0.0385	0	0	0.0645	0.5867	0.5851	0.6699	0.6604
Chr1	9137000	9137100	0.0248	0.0203	0.0325	0.0571	0.3665	0.3293	0.2909	0.4503
Chr1	9138100	9138200	0.007	0.0882	0.2941	0.3744	0.4317	0.3549	0.3412	0.5577
Chr1	9174300	9174700	0.384	0.2125	0.2853	0.4115	0.5714	0.6063	0.6394	0.6409
Chr1	9175200	9175700	0.0576	0.0483	0.1365	0.1397	0.3567	0.3987	0.4186	0.4215
Chr1	9177500	9177800	0.0341	0.0331	0.2684	0.2773	0.3113	0.3068	0.4608	0.3452
Chr1	9188500	9188600	0.0274	0.0603	0.2951	0.2782	0.4975	0.3403	0.4024	0.5069
Chr1	9201600	9201700	0.0192	0.0374	0.1635	0.0462	0.0345	0.2941	0.1894	0.1944
Chr1	9202600	9203000	0.0104	0.0179	0.0342	0.0478	0.5547	0.5693	0.5477	0.6184
Chr1	9204000	9204200	0.0031	0	0.1548	0.1562	0.3935	0.3464	0.4541	0.4314
Chr1	9205200	9205300	0.0096	0.0389	0.0425	0.0239	0.2428	0.1944	0.2161	0.2202
Chr1	9236000	9236300	0.0769	0.0808	0.5079	0.3807	0.4566	0.5171	0.5359	0.4529
Chr1	9236900	9237100	0.078	0.2466	0.6542	0.7296	0.7355	0.7926	0.6214	0.6956
Chr1	9304700	9305100	0.0179	0.0064	0.0683	0.0996	0.2953	0.313	0.2707	0.3364
Chr1	9305400	9305900	0.0691	0.0548	0.1015	0.0948	0.185	0.2149	0.1738	0.1883
Chr1	9330900	9331200	0.0103	0.0409	0.1635	0.1105	0.578	0.6474	0.7228	0.7025
Chr1	9331600	9331700	0.0297	0	0.057	0.0283	0.0651	0.0929	0.4818	0.2578
Chr1	9357800	9358100	0.0114	0.0055	0.173	0.146	0.32	0.361	0.2684	0.3411
Chr1	9384200	9384500	0.0209	0.0443	0.4466	0.3089	0.5504	0.4817	0.5129	0.4002
Chr1	9384900	9385000	0	0.0176	0.2179	0.0805	0.4431	0.3092	0.4334	0.4533
Chr1	9418200	9418300	0	0	0.4035	0.24	0.4444	0.3333	0.2769	0.5035
Chr1	9550600	9550700	0.0092	0.0075	0.069	0	0.1663	0.1866	0.1498	0.1292
Chr1	9565000	9565100	0.09	0.0995	0.0467	0.0282	0.3429	0.3051	0.3112	0.3771
Chr1	9572400	9572600	0.0431	0.0064	0.1263	0.1162	0.2621	0.2274	0.2168	0.2149
Chr1	9574900	9575100	0.0385	0.0172	0.0801	0.0556	0.2881	0.297	0.3478	0.2848
Chr1	9582900	9583000	0	0.0395	0.1296	0.1373	0.1194	0.2899	0.2045	0.2364
Chr1	9587400	9587600	0.0045	0.0182	0.2451	0.0267	0.5365	0.3538	0.4138	0.4386
Chr1	9626500	9627000	0.0264	0.0285	0.2769	0.2621	0.4256	0.4243	0.4045	0.4206
Chr1	9676500	9676800	0.0789	0.0734	0.1186	0.1192	0.192	0.1459	0.2402	0.2147
Chr1	9690900	9691100	0.0524	0.0704	0.0709	0.0539	0.1566	0.2216	0.2109	0.268
Chr1	9706600	9707100	0.0535	0.0542	0.0937	0.0904	0.3324	0.3133	0.3165	0.3036
Chr1	9707700	9708000	0.0835	0.1119	0.267	0.3016	0.3553	0.3197	0.3834	0.3464
Chr1	9746500	9746600	0.0667	0.0286	0.0769	0.4667	0.8333	0.2075	0.5263	0.4828
Chr1	9754400	9754500	0.0233	0	0	0.0306	0.3068	0.2195	0.6076	0.3125
Chr1	9755100	9755300	0.005	0	0.0325	0.0108	0.1895	0.0783	0.2057	0.2356
Chr1	9756000	9756600	0.0123	0.0062	0.0173	0.0351	0.1215	0.1852	0.2795	0.2026
Chr1	9771300	9771400	0.2115	0.3396	0.4024	0.2957	0.6236	0.1719	0.6703	0.9733
Chr1	9811700	9812000	0.0029	0.0072	0.0178	0.0164	0.0273	0.002	0.6199	0.5582
Chr1	9816700	9816800	0.1081	0.0833	0.4706	0.48	0.4773	0.5714	0.3	0.5429
Chr1	9817100	9817700	0.0267	0.0223	0.3009	0.2894	0.4201	0.3332	0.3981	0.4116
Chr1	9843000	9843100	0.0312	0.0851	0.1667	0.2451	0.1081	0.0615	0.3026	0.2252
Chr1	9853400	9853500	0.011	0.0101	0.0232	0.051	0.1511	0.0807	0.1146	0.2022
Chr1	9862900	9863100	0	0	0.0683	0.1884	0.2483	0.2552	0.4136	0.3222
Chr1	9866000	9866500	0.0162	0.0253	0.1685	0.262	0.3122	0.3662	0.3445	0.2851
Chr1	9884000	9884100	0	0.0233	0	0.0594	0.6499	0.6385	0.6014	0.6503
Chr1	9915300	9915600	0.0162	0.0195	0.1907	0.2061	0.5172	0.5522	0.441	0.519
Chr1	9916300	9916500	0.0311	0.0633	0.1073	0.0885	0.2922	0.3312	0.3196	0.3186
Chr1	9918500	9918700	0.0781	0.0995	0.2377	0.2875	0.3571	0.2653	0.3829	0.4114
Chr1	9919100	9919400	0.0682	0.062	0.4603	0.4661	0.6818	0.6179	0.596	0.6952
Chr1	9925100	9925200	0.007	0.0245	0.4698	0.6045	0.6806	0.6296	0.7258	0.5263
Chr1	9926000	9926100	0.0185	0	0.0267	0.0238	0.1261	0.0811	0.3883	0.2454
Chr1	10008400	10008600	0.0107	0.034	0.1481	0.0957	0.4933	0.3511	0.2937	0.5192
Chr1	10015500	10015600	0	0	0.0147	0.0217	0.208	0.2195	0.2583	0.1986
Chr1	10021400	10022000	0.0145	0.0287	0.422	0.4362	0.5367	0.5873	0.5692	0.5533
Chr1	10111000	10111100	0.0047	0	0.0062	0.0149	0.1159	0	0.275	0.2561
Chr1	10144900	10145000	0.0759	0.0178	0.0142	0.0686	0.6285	0.6873	0.6063	0.6521
Chr1	10152700	10153500	0.0723	0.0993	0.1513	0.1407	0.22	0.2298	0.1881	0.2352
Chr1	10161800	10161900	0.0164	0	0.2	0.037	0.2794	0.2687	0.3299	0.3261
Chr1	10169800	10169900	0.0667	0.1795	0.2273	0	0.317	0.5139	0.7222	0.6306
Chr1	10206900	10207000	0.0353	0.051	0.12	0.1863	0.4673	0.4406	0.375	0.5111
Chr1	10222100	10222200	0	0	0.0588	0.0783	0.2	0.4848	0.4872	0.2895
Chr1	10240100	10240200	0.037	0	0.3858	0.2766	0.2571	0.3892	0.2778	0.375
Chr1	10299800	10299900	0.1231	0.153	0.21	0.2083	0.2813	0.3527	0.3073	0.294
Chr1	10314700	10314900	0	0.0354	0.1633	0.0867	0.2499	0.2324	0.3007	0.2109
Chr1	10315300	10315500	0.0093	0.0376	0.125	0.1549	0.3128	0.2727	0.4043	0.3382
Chr1	10347200	10347400	0.0713	0.0639	0.1635	0.1744	0.3159	0.2899	0.323	0.3098
Chr1	10348200	10348300	0.0677	0.0597	0.0856	0.0281	0.1075	0.1721	0.1767	0.1823
Chr1	10349200	10349300	0.1277	0.1277	0.3975	0.1926	0.3118	0.4264	0.2951	0.3444
Chr1	10357300	10357400	0.1638	0.1399	0.319	0.3416	0.7281	0.4636	0.7425	0.7088
Chr1	10363100	10363300	0.0925	0.0828	0.1413	0.1578	0.3268	0.1941	0.3015	0.3042
Chr1	10383300	10383400	0.0348	0.0299	0.0455	0.0237	0.0842	0.0308	0.2241	0.1955
Chr1	10421300	10421700	0.0319	0.0266	0.1186	0.117	0.4424	0.3961	0.4502	0.4231
Chr1	10444000	10444100	0.0046	0.01	0.0416	0.044	0.2968	0.3452	0.1622	0.2847
Chr1	10490500	10490900	0.0122	0.0124	0.0877	0.131	0.338	0.31	0.3623	0.3797
Chr1	10497600	10497900	0.0262	0.0145	0.0816	0.0831	0.3676	0.3068	0.3544	0.4417
Chr1	10506500	10507400	0.0597	0.0473	0.1496	0.1576	0.3943	0.3496	0.4218	0.4116
Chr1	10512700	10513000	0.071	0.0746	0.1314	0.1181	0.3499	0.3886	0.5203	0.3356
Chr1	10523600	10523800	0	0.0352	0.0451	0.1333	0.2417	0.1871	0.2399	0.2848
Chr1	10526200	10526500	0	0.0907	0.2397	0.1663	0.5822	0.5877	0.4793	0.5087
Chr1	10527100	10527200	0	0.0263	0.2603	0.3229	0.5431	0.5521	0.5841	0.5582
Chr1	10527600	10528100	0.1718	0.1217	0.4261	0.5089	0.5606	0.4779	0.4977	0.4832
Chr1	10528600	10528800	0.0954	0.2027	0.4882	0.5579	0.6731	0.5216	0.5704	0.5327
Chr1	10534600	10534900	0.0576	0.0396	0.0967	0.1167	0.2962	0.2739	0.3728	0.3133
Chr1	10554400	10554600	0.0305	0.0096	0.1965	0.1226	0.3204	0.1093	0.169	0.3133
Chr1	10568100	10568200	0	0	0.0714	0.2086	0.1724	0.2839	0.1938	0.2884
Chr1	10568800	10569000	0.0129	0.016	0.1385	0.1167	0.3483	0.4277	0.4299	0.3647
Chr1	10570200	10570400	0.0109	0	0.0265	0.0326	0.3097	0.3735	0.3149	0.3412
Chr1	10571400	10571500	0	0.015	0	0.0108	0.0118	0	0.2603	0.2319
Chr1	10579400	10579500	0.0251	0.0323	0.4677	0.3816	0.5662	0.6528	0.4347	0.5737
Chr1	10579900	10580200	0.0167	0.0161	0.4141	0.4003	0.5396	0.4401	0.5048	0.4822
Chr1	10591500	10591600	0.0308	0.0247	0.2086	0.3241	0.3373	0.218	0.2617	0.4164
Chr1	10598000	10598500	0.0181	0.0657	0.25	0.1682	0.4667	0.3951	0.4608	0.4443
Chr1	10624300	10624400	0	0.0238	0.15	0.3019	0.2807	0.1398	0.1831	0.1825
Chr1	10652700	10652800	0.1351	0.0119	0.3454	0.1193	0.7063	0.4628	0.5253	0.6335
Chr1	10655800	10655900	0.0105	0	0	0.0143	0.0207	0.0409	0.2149	0.2571
Chr1	10677700	10677900	0	0.0096	0.0361	0.0437	0.1084	0.0241	0.543	0.3397
Chr1	10678300	10678400	0.2136	0.3026	0.027	0.1451	0.4465	0.1529	0.4421	0.4076
Chr1	10696800	10696900	0.0933	0.0794	0.2372	0.3333	0.3381	0.3256	0.3	0.2361
Chr1	10725100	10725200	0.0152	0.0325	0.0227	0.0779	0.1532	0.2891	0.1979	0.224
Chr1	10801300	10801500	0.0152	0.009	0.1736	0.1163	0.5556	0.3554	0.5497	0.4261
Chr1	10802600	10803400	0.0414	0.0713	0.1986	0.2084	0.4817	0.4341	0.4728	0.4962
Chr1	10814300	10814500	0.0151	0.0437	0.5453	0.4741	0.7094	0.6558	0.825	0.741
Chr1	10852800	10853200	0.1317	0.1261	0.3556	0.3437	0.631	0.4119	0.4912	0.4116
Chr1	10867300	10867400	0	0.0103	0.0481	0.0808	0.5114	0.4539	0.419	0.4855
Chr1	10872000	10872100	0	0	0	0	0.2791	0	0.625	0.1795
Chr1	10915100	10915200	0	0.0435	0.2213	0.3822	0.1825	0.2156	0.2954	0.2495
Chr1	10915700	10916000	0.0217	0.0423	0.3066	0.1703	0.3996	0.4842	0.4301	0.3652
Chr1	10922400	10922500	0.0362	0.0177	0.1284	0.0355	0.1453	0.2025	0.1769	0.2765
Chr1	10923700	10923800	0.0192	0.0165	0.1681	0.051	0.3272	0.2727	0.3202	0.4848
Chr1	10924600	10925000	0.0099	0.0191	0.1704	0.1392	0.3092	0.3575	0.2998	0.3508
Chr1	10929400	10929500	0	0	0.4583	0.3108	0.4146	0.6565	0.625	0.6117
Chr1	10931200	10931400	0.034	0.0505	0.2692	0.2601	0.4006	0.3673	0.2824	0.3576
Chr1	10971500	10971700	0.109	0.121	0.2442	0.2181	0.4022	0.4559	0.355	0.4999
Chr1	10982200	10982300	0.0331	0.0242	0.0769	0.0278	0.1513	0.2184	0.1918	0.1777
Chr1	11005900	11006100	0.0068	0.0157	0.0517	0.0148	0.2583	0.2	0.2166	0.1761
Chr1	11006500	11006700	0.0052	0.0555	0.0488	0.0483	0.2968	0.2269	0.2828	0.4275
Chr1	11028400	11028500	0.012	0.0172	0.0268	0.0358	0.0054	0.198	0.2034	0.1464
Chr1	11032200	11032400	0.0308	0.0294	0.1124	0.0442	0.4032	0.2826	0.2475	0.346
Chr1	11033200	11033300	0.0136	0.0518	0.027	0.0672	0.2111	0.1176	0.2184	0.1989
Chr1	11048700	11049800	0.0529	0.0691	0.2902	0.2361	0.4234	0.3841	0.4758	0.4561
Chr1	11051200	11051500	0.021	0.0271	0.0665	0.0447	0.4336	0.3943	0.3604	0.4068
Chr1	11067100	11067200	0.0467	0.1333	0.3023	0.2244	0.2159	0.2625	0.646	0.3886
Chr1	11103300	11104100	0.1581	0.161	0.3399	0.3144	0.2653	0.2414	0.3124	0.3558
Chr1	11111100	11111200	0.0351	0.0479	0.0641	0.1176	0.446	0.3427	0.4419	0.363
Chr1	11117500	11117700	0.0219	0.0312	0.3543	0.3888	0.6212	0.6105	0.5837	0.6225
Chr1	11129000	11129300	0.0067	0.0099	0.509	0.5297	0.5267	0.5087	0.5492	0.5038
Chr1	11129900	11130000	0.0398	0.0402	0.0866	0.1433	0.1042	0.0763	0.1471	0.1719
Chr1	11131700	11131800	0.0288	0.025	0.12	0.2809	0.697	0.5659	0.7742	0.5818
Chr1	11132100	11132800	0.0204	0.0234	0.1569	0.1385	0.2611	0.4001	0.3996	0.2583
Chr1	11170800	11170900	0	0.0102	0.0221	0.0406	0.1203	0.0416	0.359	0.6185
Chr1	11174300	11174800	0.0426	0.0226	0.1583	0.1311	0.2778	0.2847	0.3702	0.2972
Chr1	11241700	11241900	0.0138	0.0126	0.1707	0.1687	0.4863	0.3867	0.4293	0.3607
Chr1	11259100	11259800	0.0597	0.0508	0.2498	0.2387	0.442	0.3943	0.4523	0.4112
Chr1	11286800	11287000	0.1693	0.2048	0.3529	0.4144	0.3606	0.3273	0.361	0.3722
Chr1	11378200	11378400	0.0075	0.0147	0.0804	0.0744	0.3662	0.1835	0.2283	0.1529
Chr1	11385100	11385200	0.0196	0	0	0.0417	0.1071	0.2	0.3913	0.1509
Chr1	11407800	11408200	0	0.0259	0.1919	0.105	0.2176	0.2948	0.2706	0.3139
Chr1	11408500	11408700	0.0224	0.0214	0.1089	0.0483	0.306	0.3587	0.3621	0.2897
Chr1	11409200	11409400	0.0057	0.0202	0.2278	0.1843	0.3627	0.3321	0.3522	0.3653
Chr1	11409700	11409800	0.0469	0.0303	0.1106	0.1919	0.3702	0.339	0.3239	0.3219
Chr1	11422000	11422200	0.0111	0.0758	0.3784	0.4115	0.6958	0.5838	0.6515	0.5744
Chr1	11427700	11427900	0.094	0.2238	0.2825	0.2254	0.4558	0.4058	0.5045	0.3618
Chr1	11428300	11428400	0.0105	0.0094	0.1099	0.1308	0.4956	0.509	0.5127	0.6885
Chr1	11441300	11441400	0	0.0357	0.0957	0.0435	0.1128	0.1304	0.2759	0.4078
Chr1	11452900	11453000	0.0303	0	0.1143	0.1064	0.3256	0.1887	0.1333	0.3208
Chr1	11456400	11457000	0.0329	0.0401	0.0891	0.0675	0.2439	0.3044	0.313	0.2816
Chr1	11479500	11479600	0.069	0.0711	0.125	0.0926	0.2199	0.1466	0.247	0.274
Chr1	11490400	11490600	0.02	0.0187	0.087	0.1562	0.2155	0.2287	0.4196	0.4033
Chr1	11493300	11493500	0.0176	0.0182	0.0204	0	0.2542	0.2599	0.2339	0.3016
Chr1	11517700	11517800	0.0727	0	0.1	0.1818	0.3095	0.2973	0.3318	0.5128
Chr1	11518100	11518200	0.0437	0.0248	0.0717	0.0561	0.0455	0.0408	0.2035	0.1897
Chr1	11521800	11521900	0	0.027	0.0857	0.0641	0.1975	0.146	0.2258	0.5036
Chr1	11522300	11522400	0	0.018	0.2474	0.0903	0.2623	0.2412	0.2971	0.3526
Chr1	11525700	11525800	0.0179	0	0.046	0.069	0.1681	0.1452	0.1875	0.2434
Chr1	11526100	11526300	0.0221	0.0333	0.1746	0.1288	0.3402	0.3398	0.1667	0.4196
Chr1	11536900	11537100	0.0146	0.0044	0.0087	0.027	0.3467	0.4383	0.4171	0.4909
Chr1	11550900	11551000	0.0197	0	0.0182	0.0159	0.3091	0.4302	0.5022	0.6937
Chr1	11552200	11552300	0	0.0092	0.015	0.0984	0.129	0.0721	0.1154	0.2446
Chr1	11585800	11585900	0.0567	0.0362	0.0484	0.0768	0.2265	0.1555	0.201	0.1867
Chr1	11609900	11610000	0	0.013	0	0.0469	0.2682	0.1905	0.2233	0.1918
Chr1	11610500	11610600	0.0101	0.0278	0.2429	0.2629	0.2465	0.2277	0.223	0.1429
Chr1	11637100	11637200	0.0083	0.0161	0.0612	0.0323	0.178	0.1995	0.1626	0.2426
Chr1	11644300	11644600	0.024	0.0261	0.0994	0.0748	0.5241	0.4383	0.5127	0.5234
Chr1	11648400	11648500	0.0736	0.0213	0.1336	0.0441	0.229	0.3614	0.3077	0.26
Chr1	11661100	11661500	0.0262	0.0461	0.0515	0.0799	0.378	0.3191	0.3816	0.3538
Chr1	11662200	11662300	0.1321	0.0821	0.3253	0.0581	0.6024	0.4406	0.614	0.5504
Chr1	11666400	11667100	0.0047	0.0376	0.1096	0.0746	0.2193	0.3577	0.3256	0.2764
Chr1	11669500	11669700	0	0.0476	0.3184	0.2778	0.3796	0.3487	0.4156	0.4759
Chr1	11686500	11686600	0.0206	0.0115	0	0.0194	0.0364	0.0116	0.1275	0.1217
Chr1	11693000	11693100	0.0104	0.023	0.0952	0.0938	0.1098	0.2602	0.1875	0.4396
Chr1	11693400	11693500	0	0.0207	0.0559	0.142	0.2311	0.2381	0.1818	0.1684
Chr1	11700000	11701000	0.0411	0.0099	0.3273	0.25	0.3841	0.3194	0.3104	0.3327
Chr1	11704100	11704200	0.0505	0.0305	0.076	0.1379	0.3311	0.3738	0.1728	0.2137
Chr1	11707000	11707100	0.0135	0.039	0.1538	0.3084	0.257	0.3153	0.1731	0.3248
Chr1	11707400	11707600	0.0209	0.0197	0.1118	0.0919	0.2948	0.2701	0.2669	0.2816
Chr1	11708700	11708800	0.0107	0.0072	0.1454	0.3547	0.5696	0.4045	0.459	0.4737
Chr1	11710600	11711000	0	0.0592	0.2891	0.1636	0.5333	0.442	0.5473	0.4533
Chr1	11711500	11711600	0	0	0.1471	0.0959	0.1757	0.287	0.2794	0.2617
Chr1	11720500	11720600	0.0345	0.2917	0.0286	0	0.4	0.5474	0.4884	0.4837
Chr1	11721400	11721600	0	0	0.0351	0.0119	0.2812	0.399	0.3113	0.4831
Chr1	11721900	11722300	0.0284	0.0348	0.0857	0.091	0.1667	0.157	0.2081	0.2232
Chr1	11732600	11732800	0.0075	0.0423	0.3552	0.185	0.3052	0.3009	0.3306	0.3251
Chr1	11733300	11733400	0.0169	0.0182	0.0175	0.0374	0.275	0.2059	0.3895	0.3529
Chr1	11735800	11735900	0.0196	0	0.3125	0.1599	0.3892	0.1631	0.3726	0.2368
Chr1	11736200	11736500	0.0353	0.0435	0.3085	0.192	0.3496	0.3196	0.2951	0.3369
Chr1	11736800	11736900	0.0204	0.0204	0.238	0.171	0.275	0.2505	0.3774	0.1992
Chr1	11740600	11740900	0.0113	0	0.088	0.0513	0.3621	0.2687	0.4566	0.3709
Chr1	11752300	11752600	0.0439	0.0525	0.0927	0.0773	0.3165	0.3248	0.3288	0.3723
Chr1	11754000	11754100	0.0654	0.073	0.1248	0.1135	0.1556	0.2186	0.176	0.2192
Chr1	11754400	11755100	0.0252	0.0307	0.1462	0.1763	0.3434	0.2783	0.2922	0.335
Chr1	11783300	11783400	0.0099	0.0172	0.0185	0.0174	0.109	0.0964	0.25	0.2885
Chr1	11788300	11788400	0	0	0.0541	0	0.4667	0.0568	0.3095	0.2778
Chr1	11789400	11789700	0.0781	0.0754	0.1516	0.1451	0.3078	0.297	0.3398	0.3685
Chr1	11793800	11794100	0.1103	0.111	0.1668	0.1534	0.3675	0.3111	0.3553	0.3883
Chr1	11803600	11803700	0	0.0606	0.1538	0.1556	0.25	0.422	0.3088	0.3793
Chr1	11805000	11805200	0.0169	0.0185	0.3116	0.2823	0.496	0.7167	0.6404	0.6724
Chr1	11806000	11806400	0.0207	0.0645	0.0761	0.1246	0.1953	0.2157	0.1816	0.1996
Chr1	11807700	11808000	0.0086	0.0043	0.2116	0.2688	0.5653	0.5382	0.5698	0.5052
Chr1	11817700	11817900	0.0125	0	0.1279	0.2481	0.4077	0.5733	0.5529	0.4923
Chr1	11818500	11818700	0.1935	0.2826	0.4281	0.5056	0.5801	0.5309	0.5901	0.6607
Chr1	11822200	11822500	0.0154	0.0179	0.2939	0.2926	0.4835	0.4796	0.4973	0.4635
Chr1	11834600	11834900	0.0834	0.0437	0.2434	0.2611	0.4603	0.4201	0.4586	0.4541
Chr1	11835300	11835800	0.1025	0.0833	0.1505	0.1703	0.2599	0.2143	0.234	0.2645
Chr1	11836800	11836900	0.0153	0.0271	0.1111	0.1368	0.2454	0.2935	0.3201	0.3146
Chr1	11857400	11857500	0.0326	0	0.1208	0.05	0.2183	0.3382	0.3822	0.2965
Chr1	11859900	11860000	0	0.0079	0.2255	0.0081	0.1897	0.1069	0.271	0.25
Chr1	11861700	11861800	0.0303	0.0243	0.0508	0.0454	0.2172	0.1373	0.1434	0.1837
Chr1	11887100	11887400	0.0063	0.0206	0.202	0.1934	0.2944	0.2673	0.3288	0.2763
Chr1	11890000	11890100	0.0178	0.0131	0.1518	0.1739	0.1517	0.064	0.1406	0.125
Chr1	11892100	11892200	0.1143	0.0976	0.1668	0.1351	0.3014	0.1923	0.2167	0.2222
Chr1	11895600	11896100	0.0337	0.0455	0.2062	0.164	0.2323	0.2274	0.2081	0.2394
Chr1	11897700	11897800	0.0455	0.0619	0.0414	0.1198	0.0996	0.0763	0.1944	0.2127
Chr1	11900500	11900600	0.0115	0.0173	0.0848	0.0957	0.1487	0.154	0.1513	0.1528
Chr1	11901600	11901800	0.0259	0.0117	0.2515	0.292	0.4338	0.3081	0.3039	0.4258
Chr1	11930600	11930800	0.0357	0.0431	0.2653	0.2368	0.4227	0.518	0.5259	0.5591
Chr1	11957900	11958100	0.0108	0.0301	0.0537	0.0342	0.2269	0.2056	0.3529	0.2941
Chr1	11958400	11958700	0.0402	0.0642	0.0748	0.104	0.3134	0.1666	0.3039	0.1936
Chr1	11960900	11961100	0.0195	0.0082	0.113	0.075	0.3027	0.2907	0.3345	0.2763
Chr1	11967900	11968000	0	0.0185	0.0085	0.0183	0	0.023	0.1781	0.1474
Chr1	11983000	11983300	0.0203	0.0055	0.2436	0.3124	0.3486	0.2346	0.3276	0.3856
Chr1	11988100	11988300	0.0538	0.0215	0.2347	0.2039	0.5711	0.5233	0.5305	0.5167
Chr1	11992300	11992400	0	0	0.0222	0.0312	0.26	0.2784	0.1975	0.15
Chr1	11998700	11998800	0.0143	0	0.0921	0.2222	0.1129	0.0192	0.1579	0.1548
Chr1	12003800	12004300	0.0307	0.0332	0.1016	0.1055	0.221	0.2281	0.1878	0.2095
Chr1	12009200	12009600	0.0256	0.0094	0.1166	0.1234	0.3411	0.2461	0.3137	0.2201
Chr1	12009900	12010100	0.0271	0.0347	0.0464	0.0551	0.1651	0.1699	0.2357	0.2412
Chr1	12012500	12013600	0.0257	0.0479	0.1077	0.0989	0.2787	0.3318	0.3782	0.3334
Chr1	12021800	12022400	0.0277	0.0496	0.0684	0.0717	0.1516	0.1283	0.1467	0.1827
Chr1	12022700	12022800	0.0879	0.0556	0.1458	0.0833	0.1481	0.1286	0.35	0.3838
Chr1	12050400	12050500	0.0071	0.0204	0.0268	0.0093	0.3166	0.3209	0.2	0.2211
Chr1	12059900	12060100	0.0062	0.0072	0.4392	0.3262	0.4187	0.484	0.5248	0.5338
Chr1	12062300	12062400	0.015	0.0373	0.0288	0.0119	0.1977	0.4012	0.2718	0.2397
Chr1	12063100	12063300	0	0.0088	0.034	0.0159	0.1562	0.1306	0.194	0.2719
Chr1	12078100	12078200	0.0323	0.037	0.3747	0.4637	0.2627	0.2765	0.315	0.3468
Chr1	12079500	12079700	0.0261	0.0172	0.2357	0.2621	0.4596	0.4213	0.3077	0.4703
Chr1	12080000	12080800	0.0567	0.0352	0.2567	0.2746	0.3857	0.3549	0.3591	0.3693
Chr1	12084100	12084300	0.0078	0.0077	0.2277	0.2252	0.5344	0.5337	0.442	0.436
Chr1	12097100	12097200	0	0	0.1692	0.0938	0.4038	0.1855	0.2165	0.2727
Chr1	12097700	12098000	0.0418	0.0301	0.3416	0.2933	0.4454	0.5026	0.3431	0.4004
Chr1	12127500	12127700	0.0053	0.0048	0.0472	0.1253	0.0104	0.0081	0.2405	0.3134
Chr1	12133200	12133400	0.0057	0.0132	0.3463	0.3115	0.702	0.6269	0.6545	0.7073
Chr1	12166800	12167000	0.0104	0.0243	0.0586	0.1594	0.3071	0.348	0.3098	0.3565
Chr1	12183700	12183800	0.0065	0	0.3197	0.24	0.5564	0.544	0.5213	0.6531
Chr1	12231000	12231300	0.0852	0.1572	0.1804	0.0218	0.1107	0.2277	0.2503	0.295
Chr1	12240900	12241000	0	0	0.1528	0.1522	0.2258	0.194	0.2283	0.2368
Chr1	12254300	12254400	0.0122	0	0	0.0233	0	0.0135	0.4043	0.1765
Chr1	12263200	12263500	0.0643	0.0685	0.1414	0.1224	0.1928	0.1836	0.1893	0.2522
Chr1	12264100	12264400	0.06	0.0767	0.1734	0.173	0.2404	0.2325	0.273	0.2738
Chr1	12277500	12277600	0.0185	0.0865	0	0.1124	0.7027	0.6067	0.7391	0.7535
Chr1	12286600	12287600	0.0917	0.0966	0.3209	0.2892	0.4306	0.3428	0.427	0.4441
Chr1	12297600	12297700	0.048	0.0847	0.2234	0.2347	0.3968	0.373	0.3364	0.2414
Chr1	12299200	12299300	0.0793	0.1222	0.142	0.1721	0.4909	0.2178	0.2903	0.3804
Chr1	12324800	12324900	0	0	0.0682	0.0345	0.2069	0.0638	0.1702	0.2083
Chr1	12328200	12329600	0.0213	0.0264	0.2789	0.217	0.3812	0.3458	0.3788	0.3853
Chr1	12333600	12334300	0.0078	0.0385	0.0646	0.128	0.2027	0.1843	0.2845	0.2994
Chr1	12336900	12337100	0.0676	0.1259	0.3236	0.3258	0.3601	0.3453	0.3341	0.3263
Chr1	12337600	12337800	0.0967	0.0864	0.321	0.3423	0.4812	0.3904	0.408	0.4208
Chr1	12363100	12363200	0	0.0938	0.1136	0	0.2616	0.1983	0.214	0.3059
Chr1	12373500	12373700	0	0.0058	0.0242	0.0686	0.1416	0.1195	0.2242	0.1159
Chr1	12392700	12392900	0	0.0346	0.0663	0.085	0.6061	0.4824	0.6517	0.4655
Chr1	12425100	12425200	0.0592	0.0549	0.0488	0.0828	0.498	0.2447	0.3508	0.2715
Chr1	12458000	12458100	0.0389	0.0595	0.1185	0.1377	0.1919	0.1568	0.2154	0.2125
Chr1	12466300	12466400	0	0.0081	0.1942	0.1184	0.4297	0.1809	0.3695	0.3095
Chr1	12468000	12468200	0.0633	0.0462	0.0572	0.071	0.2314	0.2	0.2062	0.2246
Chr1	12469000	12469200	0.0514	0.0484	0.1739	0.1624	0.2624	0.2927	0.2439	0.2313
Chr1	12476900	12477100	0.0395	0.0568	0.1021	0.2063	0.4019	0.3296	0.3141	0.283
Chr1	12483200	12483300	0	0.0226	0.0179	0.0098	0.1045	0.11	0.2032	0.1282
Chr1	12511300	12511500	0.0481	0.0166	0.116	0.1115	0.2212	0.1991	0.2691	0.2779
Chr1	12517200	12517500	0.0333	0.0973	0.1772	0.1704	0.4974	0.2458	0.414	0.351
Chr1	12518300	12518600	0.0265	0.0244	0.0909	0.0878	0.3097	0.1943	0.238	0.244
Chr1	12519800	12519900	0.0121	0	0.0078	0.0611	0.4047	0.2724	0.4281	0.4928
Chr1	12525100	12525200	0	0	0.1258	0.0909	0.1053	0.2419	0.4045	0.3043
Chr1	12525500	12525700	0.0131	0.0156	0.2141	0.3139	0.4714	0.4606	0.3832	0.488
Chr1	12526500	12526600	0.0267	0.0088	0.0194	0.0124	0.0739	0.2388	0.1694	0.1563
Chr1	12526900	12527000	0	0	0	0	0.0769	0.15	0.2778	0.7692
Chr1	12527300	12527600	0.0099	0.019	0.014	0.0326	0.1884	0.1256	0.1937	0.1265
Chr1	12556100	12556200	0.012	0.0125	0.1429	0.0408	0.2206	0.2143	0.2941	0.4286
Chr1	12556500	12556600	0.0462	0.0509	0.1452	0.1891	0.1465	0.1758	0.2272	0.272
Chr1	12563100	12563200	0.0139	0.0454	0.2796	0.1084	0.3042	0.2121	0.2549	0.2266
Chr1	12565800	12565900	0.2281	0.0763	0.401	0.4309	0.4498	0.5117	0.4561	0.405
Chr1	12578200	12578300	0.1079	0.0607	0.082	0.172	0.1626	0.2022	0.2168	0.2387
Chr1	12593200	12593300	0.0461	0.0511	0.2375	0.2785	0.4566	0.4655	0.399	0.4139
Chr1	12593700	12594000	0.0747	0.0644	0.1011	0.111	0.1995	0.2512	0.1955	0.2427
Chr1	12594700	12595100	0.0641	0.0515	0.1894	0.1278	0.4746	0.4221	0.4823	0.6051
Chr1	12614900	12615100	0.0329	0.031	0.1206	0.08	0.246	0.208	0.2435	0.2737
Chr1	12619900	12620200	0.011	0.0248	0.0252	0.0131	0.2325	0.2647	0.2245	0.3063
Chr1	12645100	12645300	0.0234	0.0181	0.061	0.0397	0.1941	0.1823	0.2177	0.2347
Chr1	12646100	12646300	0.0125	0.0061	0.1566	0.0283	0.4586	0.4103	0.3073	0.5218
Chr1	12651700	12651800	0.0258	0.0259	0.1583	0.0667	0.1204	0.0762	0.2462	0.1869
Chr1	12676900	12677000	0.4113	0.3757	0.2291	0.3303	0.6594	0.4259	0.629	0.602
Chr1	12691800	12691900	0	0.0735	0.1493	0.0123	0.2429	0.1053	0.1642	0.2059
Chr1	12699800	12699900	0.6158	0.5022	0.6319	0.4006	0.7061	0.6246	0.8233	0.8388
Chr1	12713600	12713700	0.0622	0.0606	0.0747	0.1773	0.3076	0.2631	0.243	0.2821
Chr1	12730300	12730400	0.1414	0.0559	0.132	0.1123	0.2595	0.1891	0.3296	0.2578
Chr1	12733700	12734300	0.0772	0.0504	0.1191	0.1403	0.285	0.2319	0.2684	0.2439
Chr1	12738300	12738900	0.0257	0.008	0.1732	0.1455	0.4713	0.5346	0.5101	0.4834
Chr1	12739800	12740000	0.0249	0.0283	0.0935	0.0754	0.1386	0.225	0.262	0.2152
Chr1	12792500	12792600	0.0666	0.0472	0.0689	0.017	0.0573	0.0372	0.2289	0.2203
Chr1	12813700	12813800	0.2735	0.1299	0.425	0.4799	0.4876	0.5737	0.5657	0.4814
Chr1	12816200	12816500	0.0156	0.0415	0.1193	0.0992	0.2136	0.2399	0.2932	0.4257
Chr1	12828200	12828300	0.5998	0.5889	0.3154	0.6748	0.6593	0.525	0.7163	0.715
Chr1	12845900	12846500	0.208	0.2011	0.2289	0.3632	0.3973	0.2891	0.3929	0.4589
Chr1	12848400	12848500	0.0404	0.0221	0.0679	0.0862	0.0798	0.1777	0.1497	0.1701
Chr1	12851300	12851400	0	0	0	0	0.3036	0.1429	0.5202	0.6
Chr1	12854400	12854500	0.0478	0	0.0286	0.0941	0.3144	0.3448	0.5038	0.3905
Chr1	12866700	12866800	0.0433	0.0328	0.0107	0.0181	0.1951	0.0505	0.1462	0.2193
Chr1	12875500	12875600	0.0169	0.0316	0.3259	0.145	0.7619	0.3667	0.7843	0.4206
Chr1	12876300	12876600	0.0248	0.0459	0.3034	0.2728	0.4004	0.4977	0.4932	0.484
Chr1	12894700	12895000	0.0115	0.0167	0.124	0.0751	0.2374	0.2312	0.2698	0.261
Chr1	12895300	12895700	0.0406	0.0208	0.1677	0.1586	0.4271	0.3958	0.4465	0.3654
Chr1	12896300	12896500	0.006	0.0376	0.3243	0.3348	0.6906	0.5821	0.7502	0.6867
Chr1	12906700	12906800	0.0314	0.0595	0.0569	0.0896	0.2494	0.0933	0.1667	0.3222
Chr1	12916100	12916200	0.0426	0.0182	0.0253	0.0159	0.2308	0.4407	0.2597	0.2963
Chr1	12930300	12930400	0.0318	0.0517	0.1065	0.0719	0.3388	0.3215	0.3247	0.3976
Chr1	12932000	12932100	0	0.0219	0.1744	0.0755	0.233	0.0985	0.1452	0.1739
Chr1	12942500	12942800	0.0461	0.0571	0.0784	0.0822	0.3065	0.3178	0.3269	0.3697
Chr1	12951500	12951600	0.1757	0.2638	0.4163	0.6134	0.4112	0.4931	0.5421	0.5721
Chr1	12958000	12958200	0.0155	0.0169	0.0256	0.0861	0.3177	0.2265	0.2501	0.3063
Chr1	12959900	12960000	0.0289	0.0336	0.093	0.0283	0.1089	0.121	0.2085	0.187
Chr1	12960800	12960900	0	0	0	0	0.3802	0	0.1207	0.2903
Chr1	12968000	12968100	0.0677	0.0616	0.0494	0.0773	0.0548	0.0652	0.2144	0.2038
Chr1	12968600	12968700	0	0	0.125	0	0.0833	0.4326	0.1062	0.3636
Chr1	12980300	12980600	0.0053	0.012	0.1104	0.0316	0.2716	0.2485	0.2833	0.2383
Chr1	12993000	12993400	0.0127	0.0129	0.2458	0.1084	0.3302	0.2866	0.2992	0.2518
Chr1	12994600	12994800	0.033	0.035	0.1832	0.1561	0.2461	0.2055	0.2486	0.2307
Chr1	12995300	12995500	0.0534	0.0582	0.2562	0.214	0.2731	0.2661	0.26	0.3255
Chr1	12996600	12996700	0.0359	0.0249	0.0833	0.0416	0.1059	0.1265	0.1541	0.2741
Chr1	13016100	13016500	0.01	0.011	0.2028	0.13	0.2878	0.2334	0.2854	0.1579
Chr1	13016800	13017000	0.0357	0.0256	0.3108	0.1484	0.1734	0.3082	0.2749	0.313
Chr1	13028000	13028300	0.007	0.011	0.325	0.3252	0.3658	0.3335	0.3629	0.3661
Chr1	13030300	13030400	0	0	0.4183	0.3814	0.8372	0.7515	0.8652	0.8558
Chr1	13039400	13039600	0.0385	0.0082	0.1872	0.1261	0.4097	0.4373	0.3837	0.4292
Chr1	13042700	13042800	0.0129	0.0153	0.051	0.0645	0.1143	0.115	0.1765	0.1474
Chr1	13050000	13050100	0.0182	0.0196	0.0235	0.0161	0.4299	0.4231	0.561	0.3293
Chr1	13057300	13057800	0.0237	0.0258	0.3425	0.3052	0.2452	0.3617	0.3063	0.3381
Chr1	13059800	13060400	0.0385	0.0285	0.2445	0.2839	0.391	0.3681	0.3632	0.3523
Chr1	13060700	13060800	0	0.1795	0.1056	0.1898	0.229	0.3255	0.2998	0.4405
Chr1	13062500	13062600	0	0	0	0	0.0952	0.0217	0.122	0.1158
Chr1	13065100	13065300	0.1076	0.0635	0.1585	0.0217	0.1648	0.2571	0.2703	0.4968
Chr1	13068300	13068500	0.0256	0.0329	0.0464	0.0478	0.241	0.1744	0.195	0.1537
Chr1	13075700	13075800	0.0484	0.0327	0.044	0.0267	0.5771	0.3974	0.7431	0.6486
Chr1	13080800	13080900	0	0	0.0303	0.0182	0	0.0238	0.1636	0.1522
Chr1	13085300	13085800	0.0577	0.0479	0.1476	0.152	0.2803	0.2401	0.2353	0.2336
Chr1	13087400	13087500	0.1516	0.1504	0.1664	0.2441	0.4335	0.3858	0.4265	0.4384
Chr1	13088100	13088400	0.0152	0.0215	0.2104	0.1436	0.369	0.4271	0.3888	0.3769
Chr1	13104300	13104500	0.0072	0.0169	0.0176	0.013	0.2778	0.1445	0.2484	0.2022
Chr1	13108800	13108900	0.0682	0.0429	0.2454	0.1207	0.48	0.531	0.6805	0.5569
Chr1	13114400	13115000	0.0715	0.0686	0.088	0.0834	0.2136	0.1797	0.2357	0.1743
Chr1	13121500	13121700	0.0133	0.0711	0.3154	0.0816	0.0142	0.1065	0.4666	0.2271
Chr1	13126900	13127000	0.0133	0.0345	0.0187	0.079	0.2161	0.2713	0.1616	0.1636
Chr1	13149900	13150000	0.0369	0.0566	0.0667	0.0921	0.27	0.0963	0.241	0.3199
Chr1	13171100	13171200	0	0.0111	0.1644	0.0301	0.0851	0.1154	0.1951	0.1429
Chr1	13192300	13192600	0.1956	0.2745	0.5062	0.2962	0.5822	0.6082	0.5529	0.6086
Chr1	13213900	13214000	0.1726	0.0177	0.1737	0	0.6181	0.2575	0.4848	0.3431
Chr1	13241700	13242300	0.0221	0.0233	0.2449	0.2621	0.3482	0.3306	0.3394	0.4203
Chr1	13256900	13257200	0.0285	0.0335	0.1309	0.1575	0.5119	0.4578	0.4308	0.3702
Chr1	13259000	13259200	0.0279	0.0894	0.3681	0.3434	0.4161	0.2961	0.5248	0.4898
Chr1	13259700	13260800	0.1092	0.1036	0.4573	0.434	0.5045	0.5215	0.4379	0.5332
Chr1	13267400	13267500	0.1523	0.0958	0.1298	0.1839	0.0684	0.0567	0.2755	0.3249
Chr1	13273500	13273600	0.2793	0.266	0.3171	0.3108	0.2357	0.2716	0.4022	0.4356
Chr1	13275900	13276000	0.0913	0.067	0.1241	0.184	0.1334	0.1369	0.199	0.2388
Chr1	13287500	13287700	0.0586	0.0575	0.1993	0.1333	0.1876	0.2984	0.2177	0.3488
Chr1	13293900	13294000	0.0898	0.0835	0.081	0.1638	0.2897	0.2317	0.2687	0.2441
Chr1	13313600	13313700	0	0.0379	0.5788	0.4072	0.4142	0.4016	0.4943	0.5276
Chr1	13323900	13324000	0.0139	0.0217	0.037	0.0076	0.1508	0.0292	0.1508	0.1364
Chr1	13345600	13345700	0.2083	0.2353	0.4341	0.1567	0.2605	0.2079	0.5479	0.3846
Chr1	13346000	13346200	0.0472	0.0299	0.1883	0.1982	0.3333	0.2105	0.2647	0.3661
Chr1	13353700	13353800	0.0253	0.0412	0.0578	0.0825	0.1259	0.1111	0.2648	0.3295
Chr1	13355200	13355600	0.1006	0.1078	0.1608	0.1426	0.3211	0.2455	0.2579	0.2751
Chr1	13357400	13357600	0.0426	0.0121	0.0092	0.0656	0.1224	0.1479	0.2725	0.182
Chr1	13359200	13359400	0.0576	0.0489	0.2543	0.3854	0.254	0.3318	0.4332	0.3458
Chr1	13360900	13361000	0.0345	0.0617	0.268	0.4525	0.2522	0.2441	0.3923	0.2759
Chr1	13386400	13386500	0.0432	0.0312	0.0342	0.0909	0.128	0.2874	0.1932	0.1622
Chr1	13386900	13387000	0.046	0.0241	0.0375	0.0319	0.1376	0.2256	0.1561	0.2613
Chr1	13400200	13400400	0.1163	0.1215	0.5186	0.5223	0.6111	0.539	0.5193	0.5522
Chr1	13417500	13417600	0.6508	0.1367	0.7805	0.8065	0.7365	0.0827	0.9454	0.7931
Chr1	13425000	13425100	0.0241	0.0606	0.0359	0.0818	0.3235	0.4048	0.3814	0.3592
Chr1	13432000	13432100	0.3333	0.2842	0.4148	0.4556	0.3847	0.6522	0.5928	0.6182
Chr1	13435200	13435300	0.0552	0.037	0.1393	0.0429	0.0237	0.0263	0.2725	0.2244
Chr1	13473700	13473800	0.0168	0.0355	0.036	0.0514	0.1551	0.114	0.137	0.2198
Chr1	13482900	13483000	0.1567	0.1132	0.14	0.0497	0.3056	0.2559	0.6539	0.6417
Chr1	13486800	13487100	0.5933	0.5432	0.624	0.8533	0.5475	0.7874	0.7098	0.8216
Chr1	13490300	13490400	0.0101	0.0382	0.2199	0.1926	0.5695	0.3867	0.5333	0.5262
Chr1	13495900	13496000	0	0	0.4039	0.4	0.46	0.5168	0.4688	0.3514
Chr1	13515000	13515100	0.1628	0.1336	0.1575	0.1449	0.3459	0.2794	0.2772	0.3398
Chr1	13522700	13522800	0	0	0.2581	0.0145	0	0.5386	0.1841	0.6441
Chr1	13528200	13528300	0.0075	0.004	0.323	0.3158	0.1169	0.1065	0.2911	0.3642
Chr1	13544100	13544500	0.0301	0.0151	0.0504	0.0624	0.1449	0.1163	0.2395	0.1841
Chr1	13544800	13545200	0.0333	0.0633	0.1525	0.1197	0.2248	0.2184	0.3045	0.2513
Chr1	13568100	13568200	0	0	0.3425	0.0855	0.283	0.6026	0.5143	0.5878
Chr1	13585000	13585100	0.0094	0.0667	0.0804	0.081	0.2453	0.2041	0.3438	0.1924
Chr1	13591700	13591800	0.0411	0.0348	0.0123	0.0164	0.5823	0.3846	0.4219	0.3125
Chr1	13639200	13639300	0.0129	0.0453	0.3662	0.3706	0.3272	0.3421	0.4373	0.3224
Chr1	13643700	13643800	0.0848	0.2481	0.3035	0.3201	0.6276	0.4874	0.4216	0.3793
Chr1	13660100	13660300	0.0265	0.0203	0.0714	0.0357	0.3372	0.3587	0.4032	0.3028
Chr1	13667300	13667400	0.0122	0.0265	0.1793	0.1638	0.1694	0.2437	0.1542	0.1876
Chr1	13669000	13669200	0.0364	0.1985	0.3241	0.4151	0.6173	0.6283	0.3898	0.5298
Chr1	13671200	13671300	0.0294	0	0.0714	0.0462	0.434	0.3056	0.25	0.3231
Chr1	13682700	13682800	0.0655	0.0628	0.0801	0.0685	0.2772	0.1588	0.2325	0.2168
Chr1	13684500	13684700	0	0	0.1317	0.1053	0.2815	0.3719	0.4489	0.2747
Chr1	13686800	13686900	0	0.0084	0.0845	0.1953	0.4107	0.1716	0.3489	0.2902
Chr1	13704100	13704300	0.0613	0.0659	0.1256	0.1081	0.315	0.3637	0.2531	0.3167
Chr1	13710100	13710200	0.2469	0.193	0.2438	0.2056	0.0765	0.3869	0.4828	0.4754
Chr1	13717100	13717200	0.0426	0.0173	0.3662	0.3037	0.1905	0.0926	0.271	0.227
Chr1	13768000	13768100	0.0417	0.0238	0	0.075	0	0.5714	0.1901	0.2069
Chr1	13798900	13799000	0.1096	0.0804	0.0972	0.0833	0.128	0.2431	0.2211	0.2333
Chr1	13808500	13808600	0.2632	0.1556	0.2621	0.0806	0.4332	0.2072	0.483	0.3899
Chr1	13810800	13811100	0.2033	0.1608	0.2082	0.1236	0.3788	0.3033	0.5164	0.4904
Chr1	13811400	13811500	0	0	0.3333	0.3846	0.3623	0.5472	0.2991	0.3423
Chr1	13837800	13838100	0.0084	0.0046	0.0272	0.0072	0.3422	0.3899	0.4076	0.3753
Chr1	13850700	13850900	0.0578	0.0573	0.299	0.2366	0.419	0.267	0.4194	0.3152
Chr1	13851200	13851600	0.0487	0.0581	0.1923	0.2076	0.3221	0.234	0.3347	0.3082
Chr1	13852300	13852400	0	0.04	0.4386	0.6857	0.7692	0.7021	0.7826	0.7863
Chr1	13856600	13856800	0.0123	0.0113	0.0396	0.07	0.3122	0.0755	0.2448	0.2407
Chr1	13869800	13870500	0.0383	0.022	0.34	0.3018	0.4001	0.4128	0.388	0.3563
Chr1	13879400	13879500	0.0072	0	0.3289	0.0901	0.0943	0.0611	0.202	0.3478
Chr1	13882100	13882200	0	0.0147	0	0.0571	0.1622	0.1	0.2308	0.1636
Chr1	13883100	13883200	0.0204	0.0252	0.0412	0.0235	0.1648	0.1002	0.1413	0.1681
Chr1	13890600	13890900	0.0452	0.027	0.0883	0.0682	0.2143	0.1955	0.2176	0.1734
Chr1	13894200	13894400	0.0266	0.034	0.0704	0.0452	0.2431	0.1028	0.1756	0.1542
Chr1	13894700	13894800	0.0303	0.0427	0.0493	0.0628	0.2333	0.2914	0.3182	0.209
Chr1	13896200	13896400	0.007	0	0.0434	0.0193	0.3785	0.3775	0.3787	0.3471
Chr1	13902000	13902100	0.0464	0.0915	0.3957	0.2586	0.5063	0.2823	0.4116	0.4222
Chr1	13904900	13905700	0.2565	0.2516	0.3974	0.4006	0.3932	0.4839	0.3937	0.4471
Chr1	13906000	13907000	0.0285	0.0367	0.2455	0.2341	0.2656	0.2793	0.2814	0.28
Chr1	13966900	13967000	0.0312	0.0876	0.1158	0.0851	0.1722	0.3245	0.3556	0.1964
Chr1	13979000	13979300	0.0469	0.0376	0.3475	0.3287	0.2729	0.2972	0.2774	0.3151
Chr1	13979600	13979700	0.1239	0.0701	0.1724	0.1978	0.3091	0.3648	0.335	0.2648
Chr1	13981700	13982000	0.0769	0.0453	0.0895	0.1593	0.248	0.1684	0.2318	0.2114
Chr1	13990100	13990200	0.0145	0.0141	0.0375	0.094	0.4412	0.2952	0.15	0.1398
Chr1	13998800	13999100	0.0265	0.0303	0.3196	0.174	0.3388	0.3397	0.3938	0.3306
Chr1	14000600	14000700	0.0131	0.0105	0.0081	0.0088	0.2038	0.2325	0.2604	0.2578
Chr1	14005500	14005700	0.03	0.0535	0.0628	0.0865	0.2903	0.2784	0.3987	0.2848
Chr1	14009700	14009900	0.0789	0.0474	0.2494	0.3344	0.2987	0.31	0.4516	0.3787
Chr1	14011900	14012300	0.0386	0.0413	0.1307	0.0429	0.1384	0.1621	0.1523	0.1819
Chr1	14012900	14013600	0.0425	0.0277	0.1729	0.1211	0.1814	0.2162	0.2538	0.262
Chr1	14024300	14024500	0.0722	0.0596	0.2064	0.1351	0.257	0.2176	0.3292	0.3083
Chr1	14030800	14031000	0.0147	0.0262	0.2283	0.2645	0.2635	0.313	0.2795	0.3209
Chr1	14123900	14124000	0.2029	0.2051	0.1343	0.186	0.275	0.1408	0.3158	0.3333
Chr1	14146400	14146500	0	0.0303	0	0.2727	0.2553	0.2041	0.1748	0.1957
Chr1	14153000	14153200	0.0132	0.0155	0.0665	0.0647	0.4539	0.4168	0.4132	0.385
Chr1	14154800	14155100	0.0043	0.0203	0.07	0.0342	0.0842	0.0697	0.1297	0.1611
Chr1	14164100	14164700	0.0217	0.0266	0.2094	0.1606	0.4674	0.4479	0.4503	0.4674
Chr1	14178000	14178100	0	0.0732	0.1569	0.125	0.3299	0.1395	0.2062	0.1818
Chr1	14185500	14185600	0.1184	0.0806	0.1084	0.0611	0.226	0.2156	0.227	0.2337
Chr1	14185900	14186100	0.023	0.0398	0.0764	0.2162	0.1858	0.1527	0.2245	0.1852
Chr1	14188000	14188300	0.057	0.0706	0.1539	0.1499	0.2393	0.3688	0.2656	0.2714
Chr1	14191300	14191400	0.0725	0.0596	0.1461	0.1464	0.2608	0.2177	0.2606	0.3053
Chr1	14192200	14192400	0.3695	0.3349	0.6832	0.6529	0.7393	0.6961	0.6737	0.6771
Chr1	14286400	14286600	0.0619	0.0556	0.0916	0.0904	0.2889	0.2431	0.2291	0.2812
Chr1	14287700	14287800	0.0267	0.0411	0.1552	0.0345	0.0784	0.098	0.2027	0.2895
Chr1	14288100	14288300	0.0073	0.0275	0.0268	0.0912	0.1134	0.0774	0.1913	0.1401
Chr1	14298000	14299300	0.052	0.0555	0.1663	0.1848	0.3938	0.4018	0.4135	0.3849
Chr1	14299800	14299900	0	0	0.3333	0.2698	0.4412	0.2656	0.2571	0.3091
Chr1	14330400	14330500	0.0588	0.1057	0.1302	0.0764	0.134	0.0783	0.3237	0.225
Chr1	14334900	14335000	0.0612	0.0315	0.1479	0.0881	0.1653	0.1686	0.1662	0.2203
Chr1	14384600	14384700	0.0447	0.0362	0.1155	0.0198	0.1522	0.1564	0.1899	0.2271
Chr1	14424300	14424400	0.2964	0.0762	0.4326	0.0269	0.4731	0.0678	0.4386	0.5352
Chr1	14474300	14474400	0.0362	0.0855	0.0511	0.095	0.1822	0.181	0.1988	0.2352
Chr1	14498900	14499000	0.0729	0.0802	0.1028	0.171	0.172	0.1432	0.1859	0.2
Chr1	14586600	14586700	0.0488	0.0896	0.0922	0.171	0.1265	0.0549	0.243	0.2209
Chr1	14609200	14609800	0.0464	0.0778	0.1416	0.173	0.2297	0.2107	0.2174	0.2451
Chr1	14658000	14658700	0.0549	0.0516	0.1355	0.1774	0.2002	0.1894	0.1861	0.2088
Chr1	14659600	14660200	0.0522	0.0662	0.1704	0.189	0.2335	0.2192	0.201	0.2213
Chr1	14670500	14671100	0.0427	0.0284	0.1214	0.1634	0.2287	0.1887	0.2257	0.2335
Chr1	14671800	14672200	0.0553	0.0782	0.1404	0.1511	0.2082	0.1961	0.207	0.1916
Chr1	14672500	14672600	0.0376	0.0426	0.0792	0.1185	0.234	0.2	0.2247	0.1478
Chr1	14675600	14675700	0.0176	0.0462	0.1762	0.1483	0.2317	0.2114	0.1607	0.2535
Chr1	14676400	14676500	0.0204	0.0446	0.1034	0.1207	0.1396	0.1689	0.2178	0.1499
Chr1	14677400	14677500	0.0191	0.0724	0.1148	0.1911	0.1302	0.1637	0.2028	0.2088
Chr1	14679200	14679500	0.0651	0.0535	0.1709	0.1613	0.2072	0.2113	0.2123	0.2387
Chr1	14680200	14680600	0.0387	0.0526	0.1346	0.0712	0.2321	0.1871	0.2572	0.2827
Chr1	14681300	14681400	0.045	0.0229	0.1763	0.1554	0.1161	0.2153	0.2575	0.242
Chr1	14682000	14682400	0.0471	0.0388	0.1273	0.1373	0.1767	0.1719	0.2399	0.1838
Chr1	14683600	14684000	0.0524	0.0378	0.1334	0.1802	0.2311	0.2103	0.2106	0.2326
Chr1	14685100	14685200	0.0134	0.0145	0.156	0.0152	0.2489	0.2906	0.2439	0.1338
Chr1	14687000	14687100	0.0471	0.0352	0.1186	0.2901	0.2541	0.2599	0.2488	0.34
Chr1	14688000	14688100	0.0172	0.0212	0.0923	0.1085	0.1375	0.2578	0.1261	0.1266
Chr1	14688600	14689100	0.0405	0.0523	0.1189	0.1318	0.1979	0.1713	0.1598	0.189
Chr1	14689600	14690400	0.0459	0.0667	0.1712	0.1539	0.209	0.2024	0.184	0.1861
Chr1	14690800	14691100	0.0475	0.064	0.1423	0.1292	0.1674	0.2745	0.2048	0.1614
Chr1	14691500	14691700	0.0302	0.049	0.1662	0.126	0.2254	0.1968	0.2358	0.1929
Chr1	14692100	14692200	0.0633	0.0534	0.1318	0.1461	0.4003	0.2897	0.2162	0.3066
Chr1	14692900	14693000	0.0559	0.0446	0.119	0.0964	0.09	0.1151	0.2847	0.1777
Chr1	14693700	14694100	0.0367	0.0531	0.1382	0.1338	0.2268	0.2288	0.2237	0.2488
Chr1	14694700	14695000	0.0509	0.0366	0.0566	0.1517	0.1602	0.2939	0.2224	0.1908
Chr1	14695400	14695500	0	0.0455	0	0.0281	0.2037	0.086	0.1628	0.2619
Chr1	14696000	14696700	0.0773	0.0657	0.1401	0.1413	0.1982	0.2196	0.2518	0.3134
Chr1	14698800	14698900	0.0526	0.0682	0.3063	0.0667	0.2222	0.1381	0.314	0.3706
Chr1	14699600	14700300	0.0361	0.0453	0.1119	0.1503	0.1719	0.1573	0.1691	0.2102
Chr1	14701700	14701800	0.0538	0.0618	0.1401	0.166	0.2284	0.2264	0.2379	0.2802
Chr1	14704500	14704600	0.0741	0.0576	0.1811	0.2217	0.2387	0.1941	0.2754	0.2239
Chr1	14706700	14707300	0.0566	0.0455	0.0851	0.1027	0.1943	0.2294	0.1511	0.1926
Chr1	14707600	14707900	0.0317	0.0536	0.1122	0.1132	0.1698	0.1319	0.1969	0.2185
Chr1	14708300	14708600	0.053	0.0549	0.1713	0.1374	0.2324	0.1967	0.2136	0.2132
Chr1	14709500	14709700	0.0269	0.0193	0.0877	0.0595	0.1328	0.1862	0.2085	0.2205
Chr1	14710300	14710500	0.0392	0.0322	0.1823	0.1355	0.1781	0.2517	0.2396	0.2482
Chr1	14711000	14711100	0.0374	0.0376	0.0889	0.0515	0.161	0.115	0.1689	0.2455
Chr1	14711800	14712100	0.0586	0.0453	0.0598	0.0849	0.1936	0.1	0.2746	0.1702
Chr1	14713000	14713100	0.0307	0.0504	0.1383	0.1111	0.1873	0.2764	0.1987	0.2116
Chr1	14713400	14713500	0.0717	0.0547	0.1537	0.1426	0.2125	0.1539	0.198	0.2174
Chr1	14718900	14719100	0.0382	0.0483	0.0734	0.1824	0.2509	0.2038	0.2627	0.2279
Chr1	14720000	14720100	0.0347	0.0208	0.141	0.0658	0.0937	0.0747	0.288	0.1607
Chr1	14720700	14721100	0.055	0.0403	0.1283	0.105	0.1331	0.2512	0.1582	0.1915
Chr1	14721500	14721600	0.0455	0.0371	0.1019	0.1379	0.2196	0.2322	0.1531	0.2127
Chr1	14725500	14725600	0.051	0.045	0.2044	0.1787	0.1417	0.2478	0.2435	0.1903
Chr1	14727100	14727300	0.0479	0.0133	0.1598	0.1821	0.1969	0.2386	0.2592	0.2141
Chr1	14727800	14728000	0.0424	0.0233	0.1601	0.1221	0.2115	0.1572	0.2227	0.1875
Chr1	14729400	14729500	0.0132	0.0488	0.1712	0.219	0.1544	0.0339	0.3469	0.2159
Chr1	14730300	14730400	0.0341	0.0295	0.1775	0.1567	0.1564	0.223	0.2357	0.1814
Chr1	14732700	14732800	0.0394	0.0457	0.1377	0.1479	0.1666	0.1712	0.1756	0.2254
Chr1	14734600	14734700	0.0103	0.0289	0.2791	0	0.1452	0.1948	0.3571	0.1387
Chr1	14736500	14736600	0.0149	0.0218	0.1124	0.0923	0.0958	0.1973	0.2313	0.1655
Chr1	14737100	14737200	0.0407	0.0353	0.0899	0.0366	0.2031	0.1367	0.1415	0.171
Chr1	14739000	14739100	0.0202	0.0118	0.1486	0.0704	0.039	0.2202	0.2797	0.178
Chr1	14739500	14739600	0.0334	0.0698	0.1969	0.1415	0.134	0.1397	0.231	0.3356
Chr1	14740700	14740800	0.0702	0.0473	0.0741	0.1967	0.1516	0.1768	0.1972	0.2098
Chr1	14745000	14745200	0.0377	0.0393	0.1092	0.157	0.219	0.1689	0.1708	0.1927
Chr1	14804500	14804600	0.05	0.0463	0.1645	0.0954	0.1282	0.1708	0.1893	0.2719
Chr1	14822400	14822900	0.0677	0.0607	0.1638	0.1627	0.1885	0.2109	0.193	0.2082
Chr1	14824400	14824500	0.0562	0.06	0.1882	0.1627	0.242	0.2447	0.1953	0.2445
Chr1	14828400	14828500	0.0126	0.0448	0.0893	0.1474	0.1719	0.1259	0.208	0.1618
Chr1	14829100	14829700	0.053	0.0774	0.1457	0.1913	0.1668	0.1962	0.2133	0.1857
Chr1	14830900	14831000	0.0332	0.0351	0.1886	0.0867	0.156	0.0829	0.2299	0.1688
Chr1	14831500	14831700	0.0579	0.0504	0.0901	0.1895	0.1912	0.1545	0.2242	0.2558
Chr1	14836300	14836400	0.0115	0.0157	0.0673	0.0342	0.0521	0.2062	0.1981	0.2222
Chr1	14883300	14883400	0.1041	0.1016	0.1693	0.1493	0.11	0.0895	0.2767	0.2478
Chr1	14885400	14885500	0.0774	0.015	0.1034	0.1389	0.1176	0.0421	0.2937	0.3828
Chr1	14885800	14886100	0.0563	0.0342	0.0703	0.152	0.2136	0.1941	0.1855	0.1892
Chr1	14887100	14887300	0.0464	0.072	0.1448	0.1805	0.1946	0.2722	0.237	0.269
Chr1	14887700	14887800	0	0.0435	0.1429	0.0682	0.2576	0.2124	0.28	0.1507
Chr1	14888400	14888900	0.0625	0.0679	0.1142	0.1269	0.249	0.2027	0.2409	0.2321
Chr1	14890000	14890100	0.0588	0.0694	0.1828	0.1963	0.3416	0.3392	0.2892	0.1886
Chr1	14890700	14891000	0.0346	0.0265	0.1286	0.1783	0.138	0.1323	0.186	0.275
Chr1	14927100	14928000	0.0665	0.0787	0.165	0.1607	0.2047	0.1897	0.1983	0.2009
Chr1	14931700	14931800	0.0515	0.0339	0.1035	0.1462	0.1724	0.2014	0.162	0.1998
Chr1	14934300	14934400	0.0479	0.042	0.1173	0.0849	0.2003	0.0955	0.161	0.1579
Chr1	14939000	14939300	0.0511	0.0569	0.137	0.1335	0.2037	0.1841	0.177	0.2021
Chr1	14939600	14939700	0.0949	0.0744	0.1515	0.2073	0.3444	0.1989	0.2563	0.2136
Chr1	14944200	14944500	0.0399	0.0547	0.1735	0.1563	0.2316	0.3096	0.2108	0.2503
Chr1	14946200	14946400	0.057	0.027	0.1317	0.1866	0.1625	0.1891	0.1648	0.2227
Chr1	14947800	14948200	0.0439	0.0501	0.1128	0.1087	0.1504	0.1773	0.1942	0.1353
Chr1	14948700	14949100	0.0391	0.0212	0.1577	0.1446	0.2316	0.1742	0.1769	0.1975
Chr1	14949500	14949600	0.0457	0.0896	0.1187	0.0449	0.1974	0.1287	0.2856	0.3355
Chr1	14951500	14951600	0.0493	0.0407	0.1021	0.1052	0.1288	0.1544	0.1499	0.1707
Chr1	14953400	14953600	0.0373	0.0267	0.1364	0.0533	0.3035	0.2428	0.2059	0.1996
Chr1	14954800	14955300	0.0235	0.0593	0.1418	0.1188	0.1725	0.157	0.1752	0.2108
Chr1	14955900	14956200	0.0304	0.0332	0.1371	0.1092	0.1476	0.1783	0.1867	0.1706
Chr1	14956800	14957100	0.0462	0.0437	0.1336	0.0945	0.1776	0.18	0.1594	0.1854
Chr1	14958800	14958900	0.0413	0.0427	0.0784	0.071	0.1699	0.1877	0.1777	0.1634
Chr1	14959600	14959700	0.0493	0.0647	0.1026	0.088	0.2941	0.1368	0.1949	0.24
Chr1	14960000	14960100	0.0472	0.0491	0.1232	0.1698	0.2345	0.1916	0.1537	0.1614
Chr1	14961300	14962000	0.0559	0.0487	0.0964	0.0955	0.1397	0.1505	0.1628	0.1816
Chr1	14962300	14962500	0.0615	0.0438	0.151	0.1468	0.1657	0.1586	0.2109	0.2157
Chr1	14963700	14963800	0.0396	0.0375	0.0938	0.0954	0.2067	0.219	0.2585	0.2377
Chr1	14964900	14965100	0.0478	0.0284	0.1039	0.0999	0.1285	0.1366	0.2096	0.1933
Chr1	14966300	14966400	0.044	0.0475	0.1018	0.0978	0.1822	0.1868	0.1881	0.2025
Chr1	14966800	14966900	0.0417	0.0494	0.0977	0.0865	0.1903	0.1906	0.2125	0.1951
Chr1	14967400	14967900	0.0602	0.0391	0.1427	0.1351	0.1909	0.16	0.1793	0.1707
Chr1	14968300	14968500	0.04	0.0534	0.1294	0.1696	0.2006	0.1714	0.1995	0.2419
Chr1	14969000	14969600	0.0359	0.0315	0.106	0.1048	0.1474	0.1733	0.1449	0.164
Chr1	14971100	14971300	0.0545	0.0507	0.1247	0.1207	0.2057	0.1837	0.1779	0.2214
Chr1	14971700	14972000	0.0444	0.036	0.0765	0.144	0.127	0.1725	0.2231	0.1338
Chr1	14972800	14973400	0.0422	0.0445	0.1203	0.132	0.1512	0.1214	0.1432	0.1687
Chr1	14974100	14974200	0.0103	0.0245	0.1812	0.1628	0.1709	0.2799	0.2149	0.1564
Chr1	14974500	14974800	0.0456	0.041	0.1106	0.1268	0.1584	0.1917	0.2054	0.2101
Chr1	14975300	14975400	0.0501	0.0723	0.1679	0.1636	0.1828	0.1817	0.1944	0.2117
Chr1	14976000	14976500	0.0394	0.0425	0.1579	0.1178	0.1585	0.1621	0.1645	0.1784
Chr1	14978300	14978400	0.0387	0.0241	0.1115	0.0871	0.1819	0.0723	0.2597	0.1624
Chr1	14979200	14979300	0.0469	0.0354	0.2413	0.1168	0.1838	0.2027	0.1513	0.16
Chr1	14989700	14989800	0.075	0.028	0.1426	0.2128	0.1895	0.0725	0.1933	0.1897
Chr1	14991400	14991500	0.0294	0.014	0.15	0.1053	0.2477	0.1038	0.2294	0.1657
Chr1	15011500	15011600	0.0607	0.0467	0.134	0.1313	0.2115	0.1906	0.2062	0.1934
Chr1	15012000	15012200	0.0327	0.0756	0.1284	0.129	0.1985	0.1982	0.2033	0.2122
Chr1	15013200	15013300	0.02	0.0169	0.175	0.123	0.1056	0.1616	0.3913	0.1628
Chr1	15016300	15016400	0	0.0351	0.0435	0.1341	0.1794	0.1231	0.2353	0.2414
Chr1	15019300	15019400	0.0731	0.0325	0.1288	0.2213	0.3384	0.1526	0.3733	0.2218
Chr1	15019800	15019900	0.0441	0.0507	0.1201	0.089	0.1027	0.2158	0.1524	0.1719
Chr1	15021100	15021200	0.0215	0.0531	0.1084	0.1818	0.2222	0.1654	0.2516	0.2888
Chr1	15025700	15026100	0.0676	0.0347	0.1435	0.1184	0.1764	0.2465	0.2921	0.204
Chr1	15026600	15026700	0.0696	0.0519	0.1724	0.1793	0.1807	0.1534	0.2187	0.3164
Chr1	15027300	15027400	0.0735	0.1212	0.0359	0.0634	0.2288	0.1641	0.2798	0.3368
Chr1	15032100	15032200	0.0583	0.0733	0.1466	0.2709	0.3724	0.2555	0.2126	0.2256
Chr1	15037400	15037600	0.0583	0.0618	0.1732	0.1393	0.2368	0.1992	0.2022	0.2577
Chr1	15037900	15038200	0.0422	0.0483	0.1062	0.1012	0.1337	0.1646	0.1984	0.1735
Chr1	15053000	15053100	0.0513	0.0637	0.1159	0.1577	0.2106	0.1862	0.2092	0.1835
Chr1	15055000	15055100	0.2545	0.3842	0.2598	0.2851	0.0344	0.2033	0.6367	0.5111
Chr1	15244100	15244200	0.038	0.0532	0.1405	0.1428	0.1253	0.1078	0.2077	0.2596
Chr1	15259900	15260000	0.701	0.6986	0.7864	0.8381	0.7978	0.9111	0.8064	0.8816
Chr1	15267700	15267800	0.2425	0.045	0.25	0.3301	0.0442	0.2639	0.3789	0.4113
Chr1	15328200	15328300	0.1001	0.0789	0.1311	0.1447	0.2597	0.1264	0.2414	0.2115
Chr1	15397200	15397300	0.3304	0.1946	0.3882	0.4613	0.279	0.3584	0.4564	0.4468
Chr1	15478200	15478300	0.1623	0.1508	0.2053	0.1857	0.1149	0.2316	0.3827	0.3283
Chr1	15538600	15538700	0.0961	0.1064	0.0826	0.0956	0.1538	0.1895	0.2217	0.2277
Chr1	15541900	15542000	0.35	0.3379	0.3388	0.5565	0.6581	0.4372	0.5039	0.6081
Chr1	15558600	15558700	0.0733	0.087	0.2482	0.7712	0.1458	0.4949	0.5559	0.2167
Chr1	15588700	15588800	0.0652	0.246	0.1579	0.0513	0.1023	0.231	0.3667	0.3883
Chr1	15597700	15597800	0.0366	0.0301	0.0617	0.0459	0.1485	0.1527	0.1859	0.1496
Chr1	15610400	15610700	0.0997	0.1189	0.4914	0.4073	0.4985	0.4875	0.4938	0.4593
Chr1	15615700	15615900	0.0569	0.1404	0.4871	0.5003	0.5448	0.5491	0.5569	0.5002
Chr1	15630800	15630900	0.055	0.0497	0.0265	0.1616	0.136	0.1458	0.1887	0.1589
Chr1	15634900	15636000	0.1855	0.1784	0.4792	0.4437	0.4794	0.4898	0.4816	0.4901
Chr1	15645600	15646200	0.0503	0.1016	0.1627	0.2433	0.2507	0.2351	0.355	0.4213
Chr1	15663100	15663300	0.0454	0.0674	0.3375	0.4471	0.358	0.439	0.4637	0.4392
Chr1	15680700	15680800	0.1157	0.125	0.125	0.1552	0.2118	0.3546	0.38	0.28
Chr1	15688500	15688600	0.0577	0.088	0.1429	0.1557	0.3002	0.2473	0.2825	0.1919
Chr1	15689100	15689200	0.0328	0.022	0	0.0352	0.2476	0.247	0.2593	0.2008
Chr1	15730200	15730300	0	0.0364	0.067	0.1127	0.2899	0.154	0.3419	0.1769
Chr1	15763300	15763600	0.0804	0.1022	0.3659	0.3544	0.4281	0.488	0.5053	0.5224
Chr1	15765800	15765900	0.0084	0.0345	0.1517	0.1947	0.2643	0.1338	0.1753	0.2143
Chr1	15775600	15775700	0.0257	0.037	0.186	0.0062	0.0526	0.1157	0.363	0.1513
Chr1	15809400	15809500	0	0	0	0	0.6154	0.1053	0.125	0.1538
Chr1	15823900	15824000	0.2369	0.2488	0.2704	0.3752	0.3974	0.1843	0.356	0.463
Chr1	15866700	15866800	0.1394	0.1333	0.4841	0.2689	0.3642	0.2304	0.2981	0.32
Chr1	15889600	15889700	0.0182	0	0.2368	0.1538	0.3004	0.5676	0.4727	0.1512
Chr1	15890700	15890800	0.0747	0.0853	0.1466	0.1092	0.1438	0.1808	0.1855	0.1998
Chr1	15894800	15894900	0.176	0.0861	0.0575	0.0472	0.4092	0.3163	0.3621	0.3544
Chr1	15905600	15905800	0.0136	0.0325	0.0184	0.0126	0.1191	0.1425	0.2481	0.1549
Chr1	15926700	15926900	0	0.019	0.0261	0.0355	0.114	0.2194	0.3245	0.2334
Chr1	15935500	15935800	0.0119	0.0157	0.0697	0.0713	0.3811	0.4163	0.4505	0.3874
Chr1	15939400	15939500	0	0	0.4615	0.2	0.1271	0.3562	0.2609	0.127
Chr1	15940000	15940400	0.0229	0.0255	0.2327	0.2119	0.2826	0.3608	0.382	0.3245
Chr1	15941000	15941200	0.0072	0.0247	0.1047	0.0714	0.2725	0.2833	0.2601	0.284
Chr1	15943400	15943900	0.0293	0.0317	0.0821	0.048	0.1398	0.1527	0.1502	0.1961
Chr1	15969000	15969100	0.1065	0.0701	0.1868	0.0617	0.3692	0.0752	0.2628	0.2169
Chr1	15971900	15972000	0	0	0	0.1327	0.099	0.0867	0.124	0.139
Chr1	15972300	15972400	0.0317	0.0256	0.1154	0.0214	0.3558	0.2537	0.2609	0.3893
Chr1	15980800	15980900	0.0453	0.037	0.0488	0.0498	0.1143	0.1608	0.1585	0.2136
Chr1	15984300	15984400	0	0	0	0	0.1628	0.0278	0.4336	0.1677
Chr1	16003800	16004100	0.058	0.0455	0.1392	0.1331	0.1708	0.1821	0.2326	0.1671
Chr1	16004400	16004800	0.0637	0.046	0.1073	0.1696	0.2205	0.1854	0.1464	0.2126
Chr1	16012700	16012900	0.0446	0.0333	0.0724	0.0757	0.3337	0.3387	0.2445	0.2675
Chr1	16025800	16025900	0.0964	0.3277	0.271	0.295	0.2455	0.4147	0.4524	0.5682
Chr1	16109700	16109800	0.0601	0.0755	0.1026	0.5969	0.087	0.0434	0.2647	0.8884
Chr1	16113800	16113900	0.1058	0.156	0.181	0.1477	0.2426	0.2777	0.2897	0.2633
Chr1	16114200	16114800	0.0786	0.1039	0.0988	0.1047	0.2429	0.2517	0.2577	0.2414
Chr1	16116400	16117100	0.0567	0.0618	0.194	0.2057	0.2942	0.278	0.2644	0.2472
Chr1	16117500	16117600	0.0194	0.0708	0.1544	0.3248	0.1214	0.0756	1	0.4072
Chr1	16125100	16125500	0.0716	0.0511	0.1688	0.182	0.2257	0.2383	0.3066	0.3777
Chr1	16142400	16142500	0.0135	0.0083	0.4021	0.4649	0.303	0.1858	0.1755	0.2361
Chr1	16147900	16148000	0.0533	0.0637	0.0843	0.1368	0.222	0.1955	0.1688	0.2174
Chr1	16164800	16164900	0.0164	0	0.0588	0.1705	0.134	0.0741	0.1791	0.1515
Chr1	16231900	16232000	0.0111	0.0248	0.0436	0.0339	0.2151	0.1531	0.1549	0.1496
Chr1	16246300	16246400	0	0.0938	0.1594	0.1364	0.4464	0.2599	0.4706	0.4371
Chr1	16252200	16252300	0.0753	0.0775	0.06	0.0714	0.106	0.089	0.1868	0.2143
Chr1	16253000	16253100	0.0157	0.0194	0.2018	0.0625	0.2819	0.3363	0.2423	0.1818
Chr1	16253700	16254100	0.0387	0.0579	0.3884	0.1988	0.4866	0.3431	0.282	0.4629
Chr1	16260200	16260400	0.006	0.0044	0.1111	0.0587	0.2251	0.1675	0.2121	0.1551
Chr1	16261200	16261300	0	0	0.1013	0.0798	0.1744	0.0872	0.2113	0.1961
Chr1	16281500	16281900	0.423	0.3402	0.5026	0.5101	0.3832	0.4563	0.4998	0.4915
Chr1	16286400	16286500	0.1237	0.1223	0.2759	0.3226	0.3143	0.3352	0.268	0.2671
Chr1	16286900	16287200	0.0765	0.0315	0.3321	0.3511	0.5269	0.5065	0.5506	0.4758
Chr1	16291200	16291500	0.0544	0.0646	0.1273	0.1005	0.2248	0.1503	0.2289	0.1979
Chr1	16291800	16292100	0.0183	0.1039	0.2097	0.1979	0.1217	0.1795	0.1988	0.2608
Chr1	16293300	16293400	0	0.0283	0.1933	0.0256	0	0.1909	0.9706	0.4167
Chr1	16296300	16296400	0.0714	0.0667	0.0566	0.0484	0	0.05	0.1964	0.2069
Chr1	16298800	16299100	0.1043	0.1292	0.4504	0.4407	0.5458	0.5619	0.5448	0.5249
Chr1	16301700	16301800	0.4411	0.4497	0.4178	0.528	0.4586	0.4455	0.5625	0.6152
Chr1	16302400	16302500	0.0514	0.0357	0.1051	0.1107	0.1504	0.2304	0.1677	0.1598
Chr1	16302800	16303400	0.0195	0.0256	0.1316	0.1678	0.3042	0.3724	0.3892	0.3756
Chr1	16304200	16304300	0.0766	0.0956	0.0274	0.0563	0.179	0.1931	0.2915	0.2101
Chr1	16306700	16306800	0.0268	0	0.0421	0.0323	0.0429	0.0381	0.4375	0.2866
Chr1	16317300	16317400	0.0449	0.0532	0.2143	0.0851	0.2289	0.1081	0.1867	0.2264
Chr1	16326200	16326300	0	0	0.2277	0.3235	0.4395	0.32	0.4394	0.6135
Chr1	16329200	16329500	0.0735	0.078	0.3466	0.2602	0.4797	0.4196	0.4569	0.4315
Chr1	16335200	16335400	0.0848	0.0969	0.1985	0.1789	0.162	0.2489	0.3012	0.226
Chr1	16339400	16339600	0.0151	0.0222	0.0848	0.0877	0.2083	0.2234	0.3785	0.2045
Chr1	16341200	16341300	0.0143	0	0.0877	0.0537	0.3844	0.2124	0.3333	0.2087
Chr1	16342800	16342900	0.0452	0.0251	0.1557	0.31	0.0794	0.2438	0.1561	0.5828
Chr1	16351200	16351400	0.1163	0.0386	0.1747	0.1146	0.3262	0.2473	0.3551	0.3677
Chr1	16352400	16352900	0.0541	0.1441	0.3458	0.2817	0.3113	0.2865	0.2655	0.3475
Chr1	16360100	16360300	0.0327	0.042	0.2086	0.3557	0.4921	0.3926	0.4611	0.4311
Chr1	16361000	16361200	0.008	0.0144	0.0334	0.055	0.203	0.1221	0.1465	0.165
Chr1	16363200	16363300	0.0575	0.0652	0.1083	0.0538	0.04	0.162	0.3714	0.1667
Chr1	16380100	16380300	0.0424	0.0426	0.2953	0.1538	0.1709	0.2177	0.2385	0.2933
Chr1	16386700	16386900	0.0542	0.0533	0.0841	0.0504	0.189	0.1858	0.1783	0.2282
Chr1	16389500	16389600	0.0617	0.192	0.29	0.3414	0.2239	0.0675	0.4892	0.3423
Chr1	16395200	16395600	0.1651	0.0984	0.1821	0.2046	0.0975	0.1687	0.2415	0.184
Chr1	16400400	16400800	0.0292	0.0223	0.3443	0.2514	0.3491	0.2886	0.2823	0.3564
Chr1	16413500	16413800	0.1551	0.135	0.2729	0.2795	0.341	0.3979	0.4303	0.3686
Chr1	16414100	16414500	0.0291	0.0302	0.0737	0.0661	0.1025	0.1284	0.1343	0.1449
Chr1	16430900	16433000	0.0688	0.0633	0.1316	0.1131	0.2122	0.1966	0.2268	0.219
Chr1	16433300	16433400	0.0277	0.0163	0.0416	0.0714	0.1454	0.1495	0.1386	0.1329
Chr1	16433700	16434200	0.0471	0.0491	0.0997	0.0817	0.1586	0.136	0.1406	0.141
Chr1	16455200	16455400	0.4041	0.3238	0.4337	0.3137	0.7617	0.7875	0.8108	0.8054
Chr1	16457300	16457700	0.12	0.1327	0.3109	0.2449	0.3757	0.2972	0.4199	0.4122
Chr1	16458600	16458700	0.0392	0.1167	0.1395	0.0932	0.2589	0.1022	0.3248	0.2195
Chr1	16459900	16460200	0.0489	0.0493	0.2668	0.3337	0.3843	0.4482	0.4073	0.518
Chr1	16462900	16463000	0.0437	0.0645	0.1027	0.0805	0.2718	0.1813	0.1818	0.2105
Chr1	16463400	16463600	0.0571	0.0291	0.0798	0.1235	0.1394	0.0433	0.1627	0.1879
Chr1	16467700	16467800	0	0.0076	0.0889	0.1923	0.1826	0.283	0.2523	0.2464
Chr1	16476700	16476900	0.0928	0.0976	0.2157	0.226	0.2768	0.2817	0.2671	0.3083
Chr1	16477700	16477800	0	0.019	0.1537	0.0994	0.6493	0.6847	0.6622	0.7041
Chr1	16483800	16483900	0	0.0118	0.122	0.0732	0	0.0694	0.3409	0.1966
Chr1	16488900	16489000	0.0563	0.0513	0.0629	0.0782	0.4667	0.5211	0.6257	0.5634
Chr1	16491400	16491500	0.0736	0.0676	0.0735	0.105	0.2706	0.2712	0.2487	0.283
Chr1	16492200	16492300	0.0316	0	0	0.0157	0.3697	0.0105	0.3923	0.7016
Chr1	16497800	16497900	0.0759	0.0388	0.1287	0.1072	0.1948	0.2824	0.2414	0.2766
Chr1	16498400	16498600	0.0988	0.0267	0.1353	0.2207	0.3621	0.3333	0.336	0.32
Chr1	16535800	16536000	0.0476	0.0858	0.1093	0.1024	0.0924	0.0667	0.2304	0.2273
Chr1	16536300	16536600	0.0092	0.0301	0.0117	0.0127	0.4833	0.4044	0.2965	0.43
Chr1	16538500	16538600	0.0761	0.0571	0.046	0.1349	0.3147	0.3905	0.3929	0.4656
Chr1	16551100	16551200	0.083	0.1098	0.1609	0.0706	0.4193	0.2222	0.4429	0.3091
Chr1	16590600	16591000	0.1058	0.0249	0.1931	0.1477	0.2969	0.4004	0.488	0.3044
Chr1	16592000	16592100	0.02	0	0.2424	0.0519	0.2906	0.406	0.1636	0.4524
Chr1	16592600	16592700	0.0513	0.0252	0.228	0	0.4157	0.3273	0.3738	0.25
Chr1	16593500	16593600	0.0386	0.1027	0.128	0	0.1364	0.2812	0.2466	0.2371
Chr1	16594100	16594200	0.025	0.0435	0.1414	0.3191	0.1348	0.2581	0.1471	0.2031
Chr1	16597300	16597600	0.0104	0.0168	0.1702	0.1111	0.1406	0.1628	0.1831	0.1401
Chr1	16608600	16608700	0.4982	0.2487	0.5373	0.2524	0.5868	0.2869	0.6049	0.6667
Chr1	16611500	16611700	0.1473	0.0872	0.2945	0.2533	0.2655	0.2339	0.2738	0.2763
Chr1	16613300	16613500	0.0216	0.0309	0.2915	0.308	0.5465	0.5633	0.5067	0.476
Chr1	16624600	16624800	0.0507	0.0382	0.2176	0.1491	0.4031	0.4787	0.3959	0.5182
Chr1	16625600	16626100	0.1126	0.1067	0.1905	0.1426	0.258	0.2656	0.3398	0.3567
Chr1	16637200	16637400	0.1178	0.0397	0.317	0.3514	0.4034	0.3867	0.4162	0.3491
Chr1	16641300	16641400	0.0114	0	0.1531	0.2949	0.3256	0.3853	0.2883	0.2821
Chr1	16645800	16646100	0.0045	0.0106	0.0359	0.0284	0.4577	0.5862	0.3829	0.5843
Chr1	16658300	16658400	0	0	0.0213	0.0101	0.0183	0.0085	0.3391	0.176
Chr1	16659600	16659800	0.0298	0.0377	0.1839	0.1246	0.3097	0.3076	0.3923	0.3094
Chr1	16664200	16664300	0.0557	0.0441	0.2477	0.251	0.5074	0.4836	0.5	0.4004
Chr1	16666200	16666500	0.0323	0.0213	0.062	0.0596	0.2916	0.3425	0.2539	0.2756
Chr1	16673400	16674000	0.0443	0.0527	0.0647	0.0987	0.2508	0.2198	0.17	0.2347
Chr1	16681000	16681100	0.0744	0.1242	0.1355	0.0957	0.1634	0.075	0.2254	0.3234
Chr1	16685700	16685800	0.0723	0.0895	0.125	0.1139	0.2385	0.2324	0.2744	0.2358
Chr1	16686100	16686200	0.0379	0.0298	0.0595	0.0597	0.1312	0.2557	0.2505	0.1993
Chr1	16700500	16700700	0.0205	0.0491	0.124	0.083	0.3196	0.2583	0.3195	0.243
Chr1	16707100	16707200	0.0327	0.0354	0.0448	0.0286	0.1861	0.1323	0.142	0.1541
Chr1	16707600	16707900	0.0307	0.0273	0.051	0.0317	0.4841	0.331	0.296	0.4305
Chr1	16710500	16710600	0.011	0.0862	0.0404	0.0993	0.1735	0.0227	0.2048	0.2016
Chr1	16711300	16711400	0.0072	0.0133	0.0368	0	0.5358	0.3631	0.3906	0.5104
Chr1	16711700	16711800	0	0.0143	0.018	0.1414	0.3527	0.2732	0.3221	0.3077
Chr1	16712200	16712300	0	0.0104	0.077	0.0515	0.2894	0.1589	0.1485	0.1277
Chr1	16712600	16712700	0	0	0.1254	0.04	0.5107	0.3477	0.3009	0.3306
Chr1	16742000	16742300	0.0402	0.0297	0.1865	0.255	0.2877	0.2706	0.2404	0.3373
Chr1	16752900	16753000	0.1284	0.037	0.0826	0.1517	0.1212	0.125	0.236	0.2518
Chr1	16755000	16755100	0.0362	0.0426	0	0.0278	0.1259	0.1379	0.1923	0.257
Chr1	16773500	16773700	0.0104	0.0147	0.0036	0.0417	0.3261	0.3159	0.2651	0.255
Chr1	16774300	16774400	0	0.0441	0.0333	0	0.3917	0.4902	0.3678	0.4141
Chr1	16778600	16778800	0.0152	0.0373	0.1674	0.2161	0.1342	0.2344	0.2571	0.2055
Chr1	16790500	16790700	0.0099	0.0148	0.1084	0.0794	0.3619	0.3443	0.3399	0.3419
Chr1	16791400	16792500	0.0579	0.0477	0.0684	0.0617	0.2791	0.2603	0.2405	0.264
Chr1	16793500	16793700	0.0167	0.0224	0.0751	0.0771	0.3951	0.2917	0.4743	0.3354
Chr1	16794300	16794400	0.0273	0.0194	0.0317	0.0593	0.5067	0.4323	0.392	0.4142
Chr1	16806900	16807000	0.037	0	0.4762	0.1515	0.3889	0.186	0.2245	0.2903
Chr1	16815400	16816000	0.0315	0.0323	0.0765	0.0507	0.2514	0.3094	0.3113	0.3039
Chr1	16825000	16825100	0.0811	0.0349	0.2991	0.3103	0.3566	0.33	0.2841	0.2981
Chr1	16825400	16825800	0.0608	0.0351	0.1973	0.1851	0.3691	0.4221	0.4023	0.4453
Chr1	16826300	16826400	0.0169	0.0179	0.0111	0.058	0.2183	0.1961	0.3077	0.236
Chr1	16841100	16841200	0.028	0.0189	0.1549	0.1594	0.3662	0.4177	0.4484	0.5197
Chr1	16842100	16842200	0.0392	0.0124	0.1471	0.1344	0.265	0.1806	0.1756	0.2363
Chr1	16843000	16843100	0.0536	0	0.0594	0.1184	0.0991	0.26	0.1589	0.1828
Chr1	16845100	16845200	0.0145	0	0.0359	0.0378	0.2824	0.1429	0.2115	0.156
Chr1	16850900	16851000	0	0	0.3684	0	0.1053	0	0.2073	0.6964
Chr1	16856300	16856400	0.3327	0.267	0.2211	0.2043	0.3762	0.2772	0.4865	0.5389
Chr1	16858600	16859200	0.0061	0.0244	0.2828	0.2912	0.4669	0.4601	0.4276	0.4189
Chr1	16862700	16862800	0.0052	0.0045	0.0192	0.0118	0.1206	0.1799	0.1845	0.1303
Chr1	16864900	16865000	0.0137	0	0.2609	0.1209	0.2556	0.2248	0.3944	0.3474
Chr1	16870200	16871000	0.0315	0.0377	0.1384	0.0915	0.2691	0.2796	0.2934	0.2508
Chr1	16899500	16899800	0.0151	0.0047	0.1417	0.079	0.2069	0.2022	0.2097	0.21
Chr1	16904700	16905200	0.0243	0.0204	0.4042	0.3447	0.4564	0.5021	0.4435	0.3918
Chr1	16925400	16925500	0.004	0.0043	0.0036	0.0072	0.0208	0.0126	0.1783	0.3839
Chr1	16926400	16926500	0	0.0068	0.1329	0.0099	0	0.0102	0.1273	0.2033
Chr1	16930000	16930100	0.0488	0	0.4454	0.4707	0.5493	0.5351	0.2281	0.4335
Chr1	16937600	16938100	0.02	0.022	0.0854	0.1687	0.2757	0.329	0.3126	0.2778
Chr1	16939200	16939500	0.0381	0.0143	0.1902	0.1448	0.3726	0.2862	0.3795	0.2703
Chr1	16942600	16942800	0.0563	0.05	0.0922	0.1436	0.2378	0.3064	0.2689	0.3269
Chr1	16962100	16962200	0.0692	0.0415	0.1434	0.1474	0.312	0.2384	0.1915	0.2515
Chr1	16962500	16962600	0.14	0.1277	0.411	0.1816	0.7797	0.4366	0.7079	0.4426
Chr1	16966100	16966200	0.0208	0	0.1581	0.1522	0.1216	0.2747	0.2993	0.1961
Chr1	16967100	16967200	0.0294	0.0237	0	0.0171	0.2923	0.2112	0.2372	0.3448
Chr1	16967600	16967800	0.0312	0.0208	0.1943	0.2227	0.3417	0.4471	0.4067	0.3716
Chr1	16975200	16975400	0.0656	0.0734	0.1196	0.1137	0.2761	0.3731	0.4137	0.283
Chr1	16988100	16988400	0.0178	0.0243	0.2401	0.1149	0.3869	0.447	0.3589	0.3364
Chr1	16988700	16988900	0.0268	0.0142	0.11	0.0578	0.2252	0.1914	0.2544	0.2399
Chr1	16989400	16989500	0.0789	0.1078	0.0473	0.0723	0.2185	0.1302	0.395	0.2715
Chr1	16989800	16989900	0.0196	0.051	0.3333	0.1992	0.2613	0.0909	0.2034	0.2292
Chr1	16997900	16998400	0.0082	0.0184	0.2844	0.3768	0.3722	0.4765	0.4154	0.4783
Chr1	17004900	17005100	0.0196	0.0102	0.0803	0.2256	0.2033	0.2218	0.282	0.2347
Chr1	17007200	17007400	0.012	0.024	0.0108	0.027	0.6904	0.6537	0.6342	0.5993
Chr1	17035700	17035800	0.0968	0.0435	0.1227	0.1005	0.2356	0.1171	0.2589	0.2213
Chr1	17049900	17050000	0.0211	0.0335	0.1552	0.1254	0.2388	0.2509	0.2955	0.1715
Chr1	17070000	17070100	0.043	0	0.1846	0.2143	0.2241	0.1778	0.2892	0.2321
Chr1	17071500	17071700	0.0544	0.0337	0.0498	0.0604	0.1491	0.1813	0.1792	0.2241
Chr1	17076900	17077300	0.0163	0.0418	0.2248	0.245	0.4842	0.4501	0.4339	0.4655
Chr1	17083000	17083100	0.0357	0.0169	0.0741	0.1513	0.4251	0.3812	0.3214	0.3776
Chr1	17102200	17102400	0.0073	0	0.3333	0.4234	0.7292	0.6098	0.5431	0.6802
Chr1	17114700	17114900	0.0196	0.0095	0.0782	0.071	0.1585	0.2056	0.1586	0.1426
Chr1	17116400	17116500	0	0.0231	0.0068	0.0072	0.1162	0.177	0.1277	0.1364
Chr1	17122200	17122400	0.0448	0.0667	0.2393	0.2343	0.4315	0.4114	0.4464	0.426
Chr1	17136100	17136400	0.0416	0.0232	0.0368	0.0737	0.15	0.1933	0.1568	0.2021
Chr1	17137900	17138000	0.0375	0.0294	0.0762	0.0333	0.213	0.2436	0.1566	0.2408
Chr1	17152700	17152900	0.0343	0.0135	0.1711	0.1785	0.4226	0.4644	0.499	0.4195
Chr1	17171700	17171900	0	0.0058	0.013	0	0.0137	0.0219	0.3525	0.2042
Chr1	17179000	17179100	0.0286	0.0701	0.0611	0.1728	0.1053	0.2153	0.2667	0.3407
Chr1	17188500	17188600	0.0211	0	0.099	0.0455	0.1096	0.0606	0.1644	0.3333
Chr1	17193600	17193700	0.0152	0.0173	0.0474	0.0569	0.2993	0.2875	0.1918	0.1557
Chr1	17201600	17202000	0.0214	0.0224	0.0617	0.0603	0.4478	0.4074	0.3661	0.4225
Chr1	17239800	17240000	0.0241	0.016	0.1266	0.0282	0.3849	0.2338	0.4538	0.3205
Chr1	17241000	17241100	0.2116	0	0.1429	0.5778	0.6649	0.5574	0.7002	0.7103
Chr1	17247400	17247600	0.0238	0.0179	0.2895	0.0331	0.4865	0.416	0.346	0.3676
Chr1	17254600	17254800	0.0138	0.012	0.026	0.0443	0.082	0.0579	0.1489	0.2251
Chr1	17265200	17265300	0.0764	0.1136	0.0922	0.214	0.2059	0.1429	0.28	0.2384
Chr1	17267200	17267300	0.2234	0.3819	0.5977	0.6265	0.7505	0.722	0.6553	0.7505
Chr1	17267700	17268200	0.5311	0.428	0.4943	0.4984	0.591	0.4412	0.5956	0.6427
Chr1	17274300	17274500	0.0203	0.0121	0.0873	0.044	0.4578	0.3387	0.5644	0.4392
Chr1	17278700	17279300	0.0314	0.0287	0.0323	0.0317	0.0264	0.1743	0.5228	0.6097
Chr1	17282000	17282600	0.0109	0.0185	0.0896	0.1188	0.3779	0.3113	0.2952	0.3254
Chr1	17287900	17288000	0	0.0233	0.0513	0.0833	0.0145	0.1122	0.1569	0.2273
Chr1	17288900	17289300	0.3133	0.181	0.573	0.4087	0.7049	0.6393	0.7236	0.6693
Chr1	17290400	17290500	0.3436	0.6351	0.5564	0.6196	0.3253	0.8132	0.7436	0.7709
Chr1	17293300	17293400	0.0263	0	0.0238	0.0179	0.5098	0.3255	0.4017	0.3636
Chr1	17294800	17294900	0.0265	0.0736	0.0877	0.1135	0.3187	0.2781	0.1773	0.2314
Chr1	17295400	17295500	0	0	0.308	0.4563	0.45	0.3505	0.531	0.6364
Chr1	17299200	17299600	0.0219	0.0072	0.0472	0.0618	0.1796	0.1626	0.216	0.2144
Chr1	17300000	17300100	0.0596	0.0022	0.1485	0.0726	0.2027	0.0767	0.2975	0.3496
Chr1	17313400	17313500	0.0348	0.0327	0.0902	0.1436	0.3086	0.2319	0.16	0.2515
Chr1	17324700	17325000	0.0283	0.0621	0.1111	0.1281	0.3353	0.2756	0.256	0.2509
Chr1	17333100	17333600	0.2076	0.1528	0.3833	0.2238	0.3254	0.2665	0.3207	0.478
Chr1	17335400	17335700	0.0101	0.0108	0.3711	0.3621	0.6326	0.5888	0.6612	0.6973
Chr1	17341200	17341300	0.0396	0.0183	0.0714	0.0606	0.5962	0.5345	0.4835	0.4321
Chr1	17341600	17341700	0	0.0248	0.0732	0.0506	0.2714	0.5216	0.2872	0.2626
Chr1	17349900	17350100	0.0183	0.0114	0.108	0.0551	0.241	0.209	0.2613	0.2225
Chr1	17362600	17362700	0.2289	0.2516	0.4696	0.449	0.3517	0.3621	0.4043	0.3522
Chr1	17369000	17369200	0.0198	0.0199	0.2133	0.167	0.2308	0.3014	0.1331	0.2198
Chr1	17369500	17369800	0.0378	0.0241	0.2007	0.2593	0.2878	0.3014	0.2797	0.2608
Chr1	17377600	17377700	0.0213	0.0303	0.0455	0.0862	0.1333	0.2222	0.5962	0.3538
Chr1	17381500	17382200	0.0163	0.0344	0.2047	0.2111	0.3444	0.3235	0.3319	0.302
Chr1	17384300	17384500	0.0186	0.0235	0.1506	0.0754	0.519	0.4954	0.6107	0.5565
Chr1	17404500	17404900	0.0219	0.0205	0.0571	0.0878	0.1813	0.1535	0.1711	0.1385
Chr1	17405300	17405400	0.0379	0.013	0.0442	0.0319	0.1087	0.1143	0.182	0.1918
Chr1	17408900	17409000	0.1406	0.1842	0.3263	0.2393	0.226	0.1968	0.33	0.3479
Chr1	17418400	17418600	0.0169	0.0164	0.0244	0.011	0.2839	0.346	0.2806	0.3017
Chr1	17431100	17431200	0.0358	0.041	0.1057	0.0687	0.364	0.2557	0.2368	0.3763
Chr1	17441700	17441800	0.037	0.0274	0.2016	0.0536	0.6248	0.3574	0.6566	0.3275
Chr1	17448600	17448800	0.0724	0.012	0.2833	0.3334	0.5377	0.2517	0.389	0.4606
Chr1	17502200	17502900	0.0357	0.0117	0.4378	0.3202	0.5054	0.4282	0.5143	0.457
Chr1	17528700	17529400	0.1212	0.1166	0.1609	0.1694	0.3235	0.313	0.2956	0.2957
Chr1	17535600	17536200	0.1511	0.1488	0.1712	0.1803	0.3578	0.321	0.3424	0.3562
Chr1	17551200	17551700	0.0235	0.0311	0.0994	0.214	0.3318	0.3983	0.3183	0.3499
Chr1	17552100	17552300	0.047	0.0211	0.3368	0.3036	0.3245	0.2237	0.3458	0.2827
Chr1	17552600	17552700	0.0333	0.0192	0.2346	0.1163	0.1667	0.2063	0.35	0.2222
Chr1	17554800	17555100	0.0128	0.0052	0.0798	0.1088	0.0773	0.1261	0.1337	0.2544
Chr1	17556200	17556400	0.0093	0.0133	0.0728	0.0786	0.1026	0.1972	0.1591	0.2131
Chr1	17574200	17574300	0.0335	0.0385	0.1353	0.1047	0.5055	0.3549	0.5082	0.2644
Chr1	17576100	17576200	0.0968	0.044	0.1882	0.0565	0.6084	0.66	0.3333	0.6132
Chr1	17577100	17577200	0.0618	0.0437	0.0593	0.0794	0.1527	0.3123	0.3042	0.4672
Chr1	17605500	17606100	0.016	0.017	0.2236	0.193	0.3742	0.3342	0.3342	0.3572
Chr1	17611700	17612000	0.033	0.0442	0.1237	0.1649	0.3424	0.3222	0.4284	0.4064
Chr1	17638800	17639000	0.1859	0.1066	0.2318	0.2444	0.4663	0.3127	0.3537	0.4298
Chr1	17655200	17655400	0.0472	0.116	0.0435	0.1818	0.6489	0.6465	0.7229	0.7699
Chr1	17659900	17660300	0.0332	0.0412	0.0783	0.0633	0.1916	0.242	0.2323	0.2571
Chr1	17664700	17664800	0	0	0.056	0	0.025	0	0.1053	0.2521
Chr1	17665100	17665200	0.0781	0.0192	0.1493	0.1161	0.7071	0.4688	0.5692	0.5707
Chr1	17685700	17685900	0.0287	0.0093	0.12	0.0936	0.4931	0.3265	0.452	0.3679
Chr1	17689600	17690600	0.1055	0.1015	0.3662	0.3374	0.4807	0.4646	0.468	0.4842
Chr1	17709500	17709600	0.0417	0	0.0303	0.3333	0.5816	0.6278	0.5327	0.6415
Chr1	17709900	17710000	0	0.0328	0.0855	0.1316	0.1546	0.2105	0.1471	0.1333
Chr1	17710500	17710800	0.02	0.0275	0.1159	0.1466	0.4313	0.3472	0.5694	0.4809
Chr1	17713600	17713700	0.0321	0.0513	0.0573	0.0475	0.1245	0.1899	0.1616	0.1862
Chr1	17714400	17714500	0.0305	0.032	0.0674	0.061	0.2435	0.1543	0.3462	0.2047
Chr1	17715300	17715400	0	0.01	0.046	0.0136	0.3064	0.3699	0.4169	0.2123
Chr1	17727000	17727100	0.0079	0.0132	0.0147	0.0294	0.25	0.2391	0.4101	0.1856
Chr1	17727600	17727700	0	0.1915	0.0346	0.1902	0.6154	0.7746	0.4178	0.5489
Chr1	17812300	17812500	0.1066	0.1291	0.312	0.2664	0.4809	0.5709	0.5713	0.4676
Chr1	17813300	17813400	0.2057	0.1221	0.2534	0.3037	0.1868	0.381	0.3078	0.4198
Chr1	17813700	17813900	0.1336	0.0931	0.3394	0.2636	0.4535	0.4906	0.5371	0.5606
Chr1	17820200	17821100	0.1172	0.0896	0.1295	0.1435	0.2316	0.2247	0.2663	0.2618
Chr1	17824900	17825000	0.0407	0.0309	0.0195	0.0288	0.324	0.1073	0.2492	0.1545
Chr1	17831200	17831500	0.0059	0.0137	0.0187	0.0203	0.1386	0.1232	0.209	0.1534
Chr1	17840700	17840800	0	0	0.0435	0.0664	0	0	0.3358	0.4151
Chr1	17842400	17842500	0.1537	0.1173	0.1665	0.1743	0.3412	0.3017	0.2659	0.3025
Chr1	17845100	17845300	0.0957	0.0846	0.1497	0.1501	0.3186	0.2693	0.2566	0.2836
Chr1	17846000	17846100	0.0693	0.093	0.1471	0.1626	0.2366	0.3222	0.3354	0.2253
Chr1	17846600	17846700	0.031	0.0205	0.0426	0.0603	0.1505	0.122	0.1429	0.1863
Chr1	17856300	17856400	0.0088	0.0185	0.0183	0.029	0.1852	0.3006	0.3143	0.1287
Chr1	17866900	17867000	0	0	0.0405	0.1905	0.4409	0.2361	0.3636	0.4117
Chr1	17899000	17899200	0.1209	0.0987	0.1361	0.1391	0.427	0.3141	0.3013	0.3251
Chr1	17900700	17900900	0.0289	0.024	0.1777	0.2488	0.3049	0.2634	0.2352	0.2322
Chr1	17936900	17938000	0.0551	0.0323	0.1684	0.1433	0.3399	0.285	0.3355	0.2922
Chr1	17978900	17979000	0	0.0286	0.4118	0.538	0.6298	0.5517	0.713	0.5263
Chr1	18002600	18002700	0.143	0.1658	0.2037	0.2047	0.2561	0.3159	0.294	0.2989
Chr1	18007100	18007400	0.1177	0.1066	0.1706	0.1431	0.2549	0.2747	0.3164	0.4531
Chr1	18010300	18010500	0.0138	0.0933	0.0713	0.0664	0.4111	0.4376	0.5156	0.6688
Chr1	18013300	18013900	0.03	0.0254	0.0815	0.0699	0.3134	0.2659	0.328	0.2661
Chr1	18017700	18018400	0.027	0.0373	0.1191	0.0771	0.3082	0.3203	0.3619	0.3346
Chr1	18021000	18021100	0	0.0208	0.0312	0.0238	0.2857	0.1887	0.1667	0.3333
Chr1	18022600	18022700	0.0175	0.0364	0.0704	0.0698	0.4789	0.5532	0.5316	0.4907
Chr1	18033800	18033900	0.0393	0.0129	0.2617	0.2883	0.3595	0.2038	0.1822	0.1681
Chr1	18088600	18088800	0.0555	0.1067	0.5981	0.5309	0.6501	0.6941	0.6737	0.6601
Chr1	18089600	18089700	0.0192	0.0247	0.1359	0.1111	0.129	0.0843	0.2	0.2643
Chr1	18095400	18095900	0.0071	0.0197	0.0372	0.0253	0.1104	0.1033	0.473	0.2036
Chr1	18110800	18111400	0.0235	0.0258	0.0925	0.1074	0.4	0.3926	0.4249	0.4495
Chr1	18126600	18126800	0.0398	0.005	0.2051	0.1664	0.4186	0.4428	0.4066	0.3059
Chr1	18130300	18131000	0.0241	0.0162	0.126	0.1266	0.2746	0.2612	0.3387	0.2408
Chr1	18131900	18132000	0.0833	0.0071	0.3292	0.3664	0.5467	0.5139	0.6321	0.6801
Chr1	18136000	18136200	0.0095	0.0173	0.1414	0.1199	0.3543	0.297	0.3408	0.2896
Chr1	18164100	18165000	0.0726	0.0897	0.2919	0.3179	0.4092	0.4149	0.3952	0.4099
Chr1	18165300	18165600	0.0584	0.06	0.5059	0.3915	0.5019	0.4477	0.4246	0.4688
Chr1	18211500	18211800	0.0251	0.0205	0.3234	0.298	0.5308	0.5524	0.4727	0.513
Chr1	18213800	18214000	0.0079	0.0134	0.0116	0.0788	0.3537	0.1892	0.3423	0.3086
Chr1	18214400	18214500	0.0256	0.0245	0.0794	0.2193	0.5665	0.6224	0.4072	0.3523
Chr1	18270500	18270600	0.0263	0.0714	0.4281	0.4319	0.5613	0.4959	0.6035	0.4122
Chr1	18282300	18282800	0.0211	0.0241	0.0267	0.0663	0.1077	0.1435	0.2377	0.1538
Chr1	18287400	18287600	0.0115	0.0125	0.1829	0.1839	0.36	0.2323	0.5156	0.5158
Chr1	18297500	18297700	0.021	0.0109	0.4313	0.4166	0.5446	0.6256	0.5574	0.5717
Chr1	18300400	18300500	0.0526	0.013	0.27	0.3607	0.5069	0.5675	0.5695	0.5698
Chr1	18301300	18301500	0.1606	0.0047	0.3356	0.4491	0.2168	0.3314	0.36	0.3742
Chr1	18304500	18304600	0.0292	0.0242	0.0756	0.013	0.47	0.3795	0.4216	0.4541
Chr1	18320600	18320700	0.0156	0	0.0758	0.1023	0.809	0.7956	0.8475	0.6869
Chr1	18321200	18321300	0	0	0.3314	0.2488	0.5933	0.5833	0.625	0.6321
Chr1	18324700	18324800	0.2791	0.1798	0.375	0.3273	0.2949	0	0.504	0.5427
Chr1	18325200	18325300	0.0145	0.082	0.2281	0.0175	0.3642	0.1722	0.2405	0.4243
Chr1	18325700	18325800	0.0392	0.0263	0.0769	0	0.4991	0.0943	0.2386	0.1607
Chr1	18338700	18338800	0.027	0.0553	0.1382	0.2063	0.4516	0.2135	0.459	0.1984
Chr1	18339700	18339800	0.0744	0.0902	0.1064	0.0817	0.0875	0.085	0.2324	0.3592
Chr1	18342100	18342200	0	0.0127	0.211	0.4046	0.6644	0.7774	0.6749	0.6091
Chr1	18380300	18380600	0.0365	0.0223	0.1064	0.0785	0.2295	0.1811	0.2832	0.1607
Chr1	18386400	18386600	0.1347	0.2156	0.3342	0.4215	0.5507	0.4906	0.5852	0.5771
Chr1	18387300	18387400	0.0638	0.0528	0.1772	0.2591	0.563	0.6778	0.6957	0.6609
Chr1	18415300	18415400	0.1348	0.0161	0.0267	0	0.3121	0.2449	0.3301	0.4729
Chr1	18433700	18433800	0.0217	0	0.3534	0.3847	0.1085	0.2552	0.1667	0.4286
Chr1	18437200	18437400	0	0	0.1444	0.2136	0.4441	0.2996	0.3952	0.3906
Chr1	18437900	18438200	0.0239	0.0263	0.2229	0.2706	0.3196	0.3663	0.3568	0.345
Chr1	18450300	18450400	0	0.039	0.7042	0.4594	0.6657	0.7479	0.7628	0.7339
Chr1	18456700	18456800	0	0.0278	0.0918	0.3326	0.0628	0.1111	0.1524	0.1723
Chr1	18457200	18457400	0.2058	0.1349	0.2424	0.2008	0.4594	0.4495	0.5124	0.4555
Chr1	18548200	18548400	0.1435	0.0831	0.7132	0.6657	0.7046	0.7276	0.7504	0.7064
Chr1	18549600	18549700	0	0	0.3567	0.4811	0.3904	0.4203	0.387	0.281
Chr1	18553200	18553700	0.0055	0.0098	0.1064	0.1301	0.3093	0.3017	0.395	0.2602
Chr1	18599000	18599100	0.0164	0	0.1125	0	0.6427	0.4356	0.4348	0.3667
Chr1	18599900	18600500	0.0129	0.0222	0.2192	0.1787	0.202	0.2816	0.229	0.224
Chr1	18606100	18606200	0.1795	0.1364	0.0704	0.0541	0.4545	0.22	0.61	0.28
Chr1	18632600	18632700	0.0625	0.037	0.5194	0.2464	0.4686	0.547	0.5343	0.5236
Chr1	18640700	18640900	0.0593	0.0477	0.2159	0.1822	0.4731	0.4368	0.5532	0.5864
Chr1	18642300	18642400	0.1667	0.1558	0.1486	0.1198	0.2863	0.1203	0.3086	0.384
Chr1	18698400	18698700	0.0052	0.0595	0.0347	0.0769	0.1035	0.1486	0.4524	0.4729
Chr1	18745200	18745500	0.0166	0.0354	0.1363	0.1733	0.4384	0.4	0.3668	0.3778
Chr1	18745800	18746700	0.0435	0.0228	0.2001	0.1566	0.3303	0.3069	0.328	0.3402
Chr1	18759200	18759300	0.0208	0.0769	0.1111	0.04	0.122	0.3846	0.371	0.4783
Chr1	18765800	18765900	0	0.0222	0.033	0.0278	0.4839	0.1594	0.2105	0.1918
Chr1	18766500	18766600	0	0.0125	0.5828	0.3111	0.4955	0.6915	0.729	0.5945
Chr1	18767700	18767800	0.0213	0.0526	0	0	0.0833	0.12	0.2308	0.3936
Chr1	18768500	18768600	0.0645	0.0491	0.0704	0.0327	0.353	0.1026	0.2639	0.4268
Chr1	18792000	18792100	0.0282	0.0163	0.3333	0.2609	0.3611	0.1977	0.3678	0.4725
Chr1	18804700	18805100	0.0244	0.0189	0.3093	0.1937	0.4602	0.426	0.4759	0.4095
Chr1	18817400	18817500	0	0	0.0143	0.0278	0.3514	0.0972	0.1636	0.1556
Chr1	18895100	18895400	0.0697	0.0253	0.3008	0.1867	0.6285	0.4783	0.5458	0.4439
Chr1	18925000	18925100	0	0.0074	0.0417	0.0068	0.3739	0.281	0.1892	0.2986
Chr1	18931100	18931200	0.0124	0.0493	0.825	0.7787	0.821	0.8096	0.8691	0.7471
Chr1	18962000	18962100	0.1791	0.0737	0.4176	0.2258	0.4206	0.3857	0.4512	0.3529
Chr1	18971300	18971600	0.0613	0.0447	0.0967	0.1254	0.1049	0.1	0.1062	0.1236
Chr1	18971900	18972100	0.0218	0.0239	0.0702	0.0428	0.2206	0.2117	0.1545	0.1884
Chr1	18976600	18976700	0	0.0104	0.4773	0	0.4617	0.17	0.1382	0.1485
Chr1	18989500	18989700	0.0126	0.0134	0.2296	0.2843	0.5133	0.4845	0.5294	0.5257
Chr1	19026800	19027700	0.0997	0.1073	0.2221	0.2137	0.3899	0.3195	0.3543	0.3321
Chr1	19055000	19055300	0.0159	0.0137	0.1413	0.0526	0.3951	0.1558	0.1615	0.2913
Chr1	19063400	19063700	0.1765	0.0421	0.4007	0.28	0.4879	0.337	0.3678	0.5254
Chr1	19085900	19086800	0.0274	0.0367	0.1604	0.1818	0.3822	0.4102	0.4093	0.3589
Chr1	19171900	19172400	0.0668	0.0701	0.186	0.1778	0.3547	0.325	0.2738	0.3133
Chr1	19173500	19173600	0	0	0.1299	0.1455	0.2532	0.2324	0.1579	0.1053
Chr1	19197800	19198300	0.0361	0.0241	0.1335	0.1595	0.2625	0.3518	0.4049	0.4354
Chr1	19212500	19212700	0.0616	0.1749	0.5694	0.335	0.246	0.3043	0.3397	0.4644
Chr1	19219900	19220200	0.0709	0.0359	0.0966	0.0649	0.3451	0.2354	0.2937	0.2829
Chr1	19234000	19234100	0.0137	0.0143	0.0199	0.0653	0.1879	0.2743	0.1391	0.2178
Chr1	19283900	19284000	0.0098	0.0486	0.0051	0	0.1257	0.099	0.1566	0.1524
Chr1	19290300	19290400	0	0	0.0796	0.0397	0.2791	0.2839	0.1481	0.4945
Chr1	19304000	19304100	0	0.011	0.2403	0.2882	0.5137	0.6336	0.6896	0.6523
Chr1	19316500	19316600	0.0144	0.0085	0.0782	0.1644	0.0687	0.0711	0.1553	0.1395
Chr1	19320000	19320100	0.0833	0.026	0.0849	0.0421	0.1748	0.1405	0.2626	0.3889
Chr1	19327200	19327300	0	0	0.0909	0	0.1905	0.2857	0.2241	0.5358
Chr1	19328700	19328800	0	0.046	0.1119	0.2877	0.3636	0.2074	0.3077	0.2267
Chr1	19330100	19330200	0	0.0164	0.0311	0.0177	0.1216	0.1683	0.2462	0.1746
Chr1	19336300	19336500	0.0197	0.0313	0.0903	0.0889	0.177	0.1	0.22	0.217
Chr1	19345500	19345600	0.0634	0.0737	0.0712	0.0712	0.1336	0.2597	0.195	0.2096
Chr1	19352800	19353100	0.0519	0.0217	0.3122	0.2375	0.4382	0.3982	0.4442	0.4564
Chr1	19354200	19354400	0.0166	0.0612	0.0083	0.0777	0.5108	0.4831	0.4397	0.5358
Chr1	19362900	19363100	0.0175	0.0068	0.0279	0.0104	0.2504	0.3187	0.2355	0.338
Chr1	19380600	19380700	0.0241	0.1667	0.3145	0.5034	0.4415	0.5187	0.5055	0.6472
Chr1	19389700	19389800	0.0141	0.0397	0.0195	0.2663	0.4351	0.332	0.3341	0.3402
Chr1	19404200	19404600	0.0199	0.0341	0.0489	0.1014	0.2797	0.2285	0.3381	0.2477
Chr1	19406000	19406100	0	0	0.0385	0.1111	0.4627	0.322	0.1837	0.1846
Chr1	19415300	19415400	0.0145	0.0094	0.0076	0.0566	0.3244	0.4615	0.5693	0.441
Chr1	19426900	19427100	0.088	0.0923	0.1272	0.1731	0.4896	0.4488	0.5049	0.4742
Chr1	19429000	19429100	0	0	0.0316	0.1236	0.0686	0.0146	0.3478	0.5557
Chr1	19430500	19430600	0	0.0706	0.1667	0.1281	0.4198	0.3025	0.6128	0.5419
Chr1	19466100	19466500	0.0094	0.0069	0.3468	0.1851	0.3096	0.4715	0.3487	0.3774
Chr1	19526700	19526900	0.0133	0.0325	0.0598	0.1463	0.2349	0.3294	0.2975	0.454
Chr1	19577000	19577700	0.0176	0.0154	0.1739	0.1931	0.2402	0.2058	0.2009	0.2531
Chr1	19593000	19593900	0.0377	0.0374	0.1522	0.1101	0.2727	0.2615	0.294	0.297
Chr1	19594200	19594300	0.0169	0.043	0.1137	0	0.3509	0.2446	0.4404	0.4681
Chr1	19654500	19654700	0.0767	0.0557	0.1612	0.1453	0.3346	0.394	0.5615	0.3851
Chr1	19655500	19655600	0.1	0.0579	0.0863	0.0861	0.5275	0.4574	0.5935	0.4088
Chr1	19668900	19669000	0	0.2317	0.7051	0.3377	0.2768	0.3882	0.4545	0.45
Chr1	19693400	19693500	0	0	0	0.1124	0.1587	0.2334	0.3245	0.2531
Chr1	19700900	19701100	0.0103	0.0163	0.0075	0.0235	0.1905	0.2491	0.3471	0.3292
Chr1	19706100	19706200	0.5041	0.2063	0.7	0.5704	0.4565	0.7175	0.6067	0.6875
Chr1	19706500	19706800	0.0662	0.0891	0.1144	0.0857	0.3618	0.367	0.3626	0.4276
Chr1	19714700	19714900	0.0213	0.0233	0.0266	0.0147	0.3591	0.2299	0.3146	0.3472
Chr1	19718100	19718400	0.0846	0.0767	0.1275	0.106	0.3426	0.2665	0.2744	0.3213
Chr1	19721700	19722100	0.0441	0.0304	0.103	0.1364	0.5202	0.4816	0.502	0.5088
Chr1	19724900	19725000	0.0227	0	0.0455	0	0	0.0256	0.1667	0.2632
Chr1	19725500	19725600	0.059	0.052	0.0836	0.0977	0.1951	0.1628	0.1705	0.1603
Chr1	19728600	19729500	0.0589	0.0485	0.2152	0.1929	0.2875	0.2953	0.2928	0.3017
Chr1	19736200	19736300	0.0083	0.0357	0.1325	0.0244	0.2073	0.2629	0.312	0.1964
Chr1	19741600	19741900	0	0.0113	0.1998	0.1234	0.3921	0.2651	0.32	0.3066
Chr1	19744200	19744300	0.0578	0.0494	0.4824	0.4095	0.5556	0.2747	0.3509	0.5152
Chr1	19749500	19749600	0.0857	0.0364	0.1077	0.1549	0.1525	0.5238	0.2879	0.3741
Chr1	19763300	19763600	0.1327	0.0114	0.1711	0.1715	0.2201	0.3482	0.2532	0.4244
Chr1	19768000	19768100	0	0.125	0.1429	0.4118	0.4286	0.6	0.375	0.4167
Chr1	19768500	19768600	0.1	0.0504	0.3127	0.0872	0.2553	0.1706	0.2459	0.2069
Chr1	19769300	19769400	0.0684	0.0299	0.3064	0.2375	0.4874	0.4233	0.3292	0.3677
Chr1	19780300	19781000	0.0138	0.0251	0.3989	0.382	0.6521	0.547	0.6145	0.5817
Chr1	19798800	19799000	0.0208	0.0102	0.1045	0.0681	0.3019	0.2898	0.3621	0.2351
Chr1	19808100	19808500	0.0318	0.0214	0.1835	0.2225	0.479	0.4124	0.4594	0.4543
Chr1	19809500	19810100	0.1054	0.0533	0.2522	0.2337	0.3476	0.2961	0.3533	0.4022
Chr1	19909100	19909200	0.06	0.0297	0.0758	0.4074	0.5639	0.2258	0.3731	0.3054
Chr1	19933700	19933800	0.035	0.0217	0.2785	0.3085	0.2166	0.1844	0.1942	0.2636
Chr1	19942300	19942400	0.2835	0.5678	0.5302	0.5009	0.5062	0.5498	0.7031	0.7304
Chr1	19943700	19943800	0.0177	0.0384	0.5901	0.4381	0.4799	0.36	0.3162	0.4898
Chr1	19944100	19944500	0.0757	0.1548	0.4378	0.4665	0.3904	0.4581	0.4735	0.5297
Chr1	19993800	19993900	0.0357	0.0312	0.027	0.2308	0.5385	0.5714	0.6324	0.3191
Chr1	19994200	19995400	0.072	0.0666	0.364	0.2449	0.3905	0.4092	0.3953	0.3618
Chr1	20022900	20023100	0.0083	0.0268	0.055	0.0114	0.1487	0.0975	0.16	0.1497
Chr1	20024200	20024400	0	0.0076	0.0658	0.1212	0.2487	0.2	0.5225	0.5055
Chr1	20032500	20033000	0.0168	0.0054	0.0167	0.0092	0.0993	0.03	0.3205	0.1594
Chr1	20172200	20172400	0.0069	0.0163	0.2691	0.378	0.3686	0.3433	0.4374	0.3749
Chr1	20174300	20174400	0.0396	0.0727	0.0417	0.0966	0.1948	0.0902	0.1925	0.1907
Chr1	20175100	20175200	0.0778	0.0282	0.0952	0.1839	0.4747	0.4268	0.6061	0.3692
Chr1	20194400	20194500	0	0	0.2206	0.1076	0.4064	0.1193	0.102	0.2607
Chr1	20205300	20206000	0.0098	0.1097	0.4955	0.4414	0.4808	0.491	0.5404	0.5149
Chr1	20208000	20208100	0	0	0.2308	0.3235	0.5301	0.4657	0.4074	0.5334
Chr1	20226500	20226700	0.0752	0.0708	0.1565	0.084	0.4335	0.45	0.4483	0.4546
Chr1	20278600	20278700	0.0303	0.0098	0.1214	0.0796	0.2754	0.1854	0.1837	0.342
Chr1	20311900	20312300	0.0784	0.1134	0.1904	0.1845	0.3201	0.3032	0.38	0.3543
Chr1	20320000	20320600	0.1581	0.1306	0.2072	0.1804	0.3411	0.3182	0.3242	0.3345
Chr1	20333500	20333600	0.0386	0.0585	0.046	0.0935	0.198	0.2086	0.3537	0.2078
Chr1	20363000	20363200	0.0173	0	0	0.037	0.8212	0.7854	0.7319	0.7667
Chr1	20367400	20367500	0.0103	0	0.0833	0.1241	0.3166	0.3101	0.411	0.3696
Chr1	20403400	20403600	0.0061	0	0.1695	0.1601	0.5227	0.4457	0.4905	0.4798
Chr1	20432100	20432300	0.0076	0.0197	0.1158	0.0458	0.2857	0.325	0.4241	0.2934
Chr1	20433000	20433200	0.0073	0.01	0.0054	0.0181	0.3905	0.2904	0.4211	0.3855
Chr1	20437900	20438000	0.1479	0.0129	0	0.1707	0.3802	0.3605	0.2857	0.25
Chr1	20470300	20470400	0	0	0.029	0.0133	0.2222	0.102	0.4487	0.1488
Chr1	20488900	20489900	0.1284	0.178	0.48	0.471	0.447	0.4511	0.4586	0.4565
Chr1	20492500	20492700	0.0072	0.0091	0.1294	0.0389	0.2589	0.3587	0.2695	0.2435
Chr1	20494700	20494800	0.0132	0	0.0407	0.0952	0.081	0.2273	0.2667	0.2531
Chr1	20498800	20499200	0.0361	0.0212	0.0958	0.0946	0.3088	0.3593	0.3819	0.3717
Chr1	20508900	20509200	0.115	0.0143	0.2873	0.2575	0.5123	0.4192	0.4797	0.4384
Chr1	20525000	20525400	0.0179	0.0188	0.0771	0.0786	0.1947	0.1119	0.1615	0.1809
Chr1	20540800	20541100	0.0134	0.0528	0.1615	0.1763	0.3494	0.2289	0.2943	0.4242
Chr1	20548100	20548200	0.0192	0	0.0123	0.0538	0.3097	0.4519	0.2627	0.3636
Chr1	20569100	20569200	0	0.0097	0.4329	0.4833	0.48	0.4205	0.4667	0.3093
Chr1	20622400	20622900	0.0442	0.0358	0.1895	0.1421	0.5022	0.4378	0.4837	0.4765
Chr1	20671800	20671900	0.0221	0.0244	0.0642	0.068	0.3393	0.3301	0.2697	0.2876
Chr1	20679200	20679300	0.0072	0.0086	0.0833	0.2886	0.4717	0.6667	0.5587	0.6436
Chr1	20683500	20684100	0.0142	0.0376	0.3488	0.3761	0.4537	0.4354	0.4889	0.4426
Chr1	20685500	20685700	0.0089	0.0452	0.1401	0.1233	0.5197	0.465	0.3857	0.4224
Chr1	20687200	20687700	0.0272	0.0242	0.0964	0.105	0.4004	0.3289	0.3443	0.2878
Chr1	20697000	20697300	0.0069	0.013	0.136	0.0924	0.4993	0.4251	0.4975	0.4818
Chr1	20699800	20700100	0.0065	0.1272	0.1852	0.0727	0.7893	0.7364	0.7576	0.7632
Chr1	20703900	20704000	0.0286	0.0285	0.0122	0.0602	0.5454	0.5234	0.8099	0.6711
Chr1	20704400	20704600	0.0417	0.0188	0.2842	0.1748	0.3662	0.4772	0.4557	0.4927
Chr1	20709500	20709600	0.0374	0.0285	0.031	0.0264	0.2413	0.2717	0.1736	0.2343
Chr1	20734100	20734400	0.0282	0	0.3902	0.4367	0.5559	0.4773	0.6027	0.6667
Chr1	20773100	20773200	0.018	0.038	0.1802	0.2399	0.483	0.462	0.6602	0.5487
Chr1	20778000	20778100	0	0	0.0833	0.0104	0.0758	0.0127	0.1661	0.1928
Chr1	20799200	20799300	0.0435	0	0.0673	0.0641	0.0172	0.0339	0.1519	0.1818
Chr1	20860000	20860100	0.1273	0.0536	0.25	0.1427	0.1719	0.285	0.2883	0.289
Chr1	20913900	20914000	0	0	0	0	0.2959	0.2449	0.1179	0.3382
Chr1	20972500	20973300	0.0477	0.0303	0.2273	0.2134	0.3451	0.327	0.3253	0.3665
Chr1	20974100	20974300	0.005	0.0239	0.3186	0.325	0.3846	0.472	0.4692	0.514
Chr1	20979600	20980600	0.059	0.0519	0.2179	0.1864	0.306	0.24	0.3138	0.295
Chr1	21021000	21021200	0.0202	0.0195	0.0571	0.0041	0.3057	0.2411	0.2575	0.235
Chr1	21034500	21034600	0.0273	0.122	0.0588	0.0643	0.2188	0.3111	0.383	0.2921
Chr1	21038200	21038400	0.0176	0.0184	0.1038	0.0987	0.0813	0.0238	0.4753	0.4412
Chr1	21042800	21042900	0	0	0.1579	0.4062	0.2846	0.2692	0.2381	0.375
Chr1	21054600	21054700	0	0.3659	0.7568	0.087	0.7917	0.5351	0.6667	0.672
Chr1	21066900	21067000	0.0299	0.0139	0.125	0	0.3333	0.5161	0.4524	0.4651
Chr1	21120400	21120500	0	0	0.125	0	0.39	0.5833	0.5192	0.6015
Chr1	21128000	21128100	0.2581	0	0.4763	0.2688	0.3234	0.5692	0.4849	0.57
Chr1	21144700	21145000	0.0186	0.012	0.0221	0.1568	0.5956	0.5526	0.51	0.5515
Chr1	21210200	21210300	0	0.0092	0.2045	0.0741	0.4317	0.5883	0.6095	0.3934
Chr1	21210800	21211000	0.0927	0.1047	0.268	0.1835	0.2221	0.2735	0.2576	0.2879
Chr1	21211700	21211800	0.0094	0	0.0526	0.3474	0.191	0.3333	0.1522	0.1553
Chr1	21215700	21215800	0.03	0	0.0459	0.0545	0.2798	0.3186	0.273	0.1492
Chr1	21228800	21229100	0.0358	0.0178	0.1715	0.1272	0.4489	0.4909	0.4841	0.4421
Chr1	21233400	21233500	0	0	0.0161	0.02	0.4342	0.5299	0.6489	0.3333
Chr1	21260100	21260300	0.006	0	0.3261	0.2367	0.4872	0.3968	0.4773	0.2227
Chr1	21260600	21261100	0.02	0	0.0623	0.1707	0.3785	0.3318	0.3088	0.225
Chr1	21311800	21311900	0.0169	0.0078	0.0896	0.0301	0.4804	0.4313	0.3066	0.3676
Chr1	21336200	21336400	0.0122	0.0111	0.0754	0.0341	0.3059	0.1616	0.1922	0.2069
Chr1	21341500	21341700	0.0588	0.0671	0.1624	0.1211	0.4291	0.3897	0.4167	0.426
Chr1	21342400	21342500	0.0341	0.0253	0.1616	0.1326	0.5099	0.6441	0.5249	0.5799
Chr1	21374600	21374700	0.0069	0.0154	0.0054	0.0412	0.5137	0.5938	0.4474	0.4015
Chr1	21390100	21390400	0.0342	0.0551	0.0604	0.0346	0.2529	0.2465	0.229	0.2155
Chr1	21391500	21391600	0.0308	0.0177	0.0263	0.0297	0.165	0.0865	0.2099	0.3949
Chr1	21392300	21392800	0.0109	0.0362	0.0374	0.0494	0.4547	0.4161	0.496	0.4348
Chr1	21399700	21399800	0.0317	0.0395	0	0.0405	0.1257	0.1354	0.2114	0.2357
Chr1	21401400	21401700	0.025	0.0201	0.0428	0.055	0.1594	0.0951	0.1622	0.159
Chr1	21448500	21448700	0	0.0741	0.1304	0	0.04	0.3659	0.4444	0.6434
Chr1	21470200	21471900	0.0996	0.0943	0.5043	0.4665	0.4438	0.4154	0.4327	0.4688
Chr1	21472200	21472400	0.0279	0.0076	0.2529	0.2666	0.3172	0.3403	0.3758	0.4229
Chr1	21507700	21508100	0.0244	0	0.2914	0.3039	0.627	0.5113	0.6512	0.6912
Chr1	21509800	21509900	0	0.0127	0.0319	0.0389	0.2462	0.161	0.1139	0.2703
Chr1	21512500	21512600	0.5753	0.4522	0.931	0.9005	0.937	0.8421	0.9427	0.9266
Chr1	21525200	21525600	0.0215	0.0159	0.0557	0.0596	0.2686	0.2939	0.2941	0.2427
Chr1	21528800	21528900	0.0581	0.0586	0.1067	0.1081	0.1814	0.1365	0.1713	0.1682
Chr1	21529200	21529300	0.0465	0.0279	0.0889	0.0767	0.1765	0.1435	0.2109	0.1885
Chr1	21582200	21582300	0.026	0.038	0.069	0.1486	0.1838	0.1117	0.1923	0.3265
Chr1	21586000	21586300	0.0641	0.0567	0.0707	0.0596	0.2304	0.1575	0.1826	0.1099
Chr1	21602100	21602200	0.0169	0.04	0.4062	0.2419	0.5427	0.4564	0.598	0.4952
Chr1	21628700	21628800	0	0.0656	0.0385	0.1846	0.6236	0.3823	0.7315	0.5785
Chr1	21637400	21638100	0.0371	0.0224	0.0813	0.0636	0.2843	0.1666	0.2112	0.2465
Chr1	21640700	21640800	0	0	0	0.0294	0.7032	0.7224	0.7246	0.7111
Chr1	21682200	21682300	0.0109	0.023	0.1305	0.1224	0.0914	0.1807	0.2237	0.124
Chr1	21719500	21719600	0.1082	0.1356	0.1128	0.1558	0.0633	0.0888	0.2836	0.2949
Chr1	21739200	21739300	0.0543	0.0382	0.3292	0.4265	0.4866	0.5558	0.5005	0.4121
Chr1	21740500	21740600	0.0625	0.0377	0.25	0.3183	0.3469	0.45	0.3768	0.4458
Chr1	21741600	21741700	0.0139	0.0334	0.1117	0.1347	0.2535	0.2437	0.2778	0.243
Chr1	21744800	21744900	0.7296	0.7769	0.8241	0.7842	0.8008	0.913	0.8814	0.8889
Chr1	21844600	21844700	0.0256	0	0	0.1538	0.0769	0.0455	0.1333	0.1351
Chr1	21872200	21872300	0	0	0.5652	0.0435	0.3529	0.3829	0.3878	0.1364
Chr1	21872800	21872900	0.0263	0.0088	0.1145	0.1293	0.1164	0.1507	0.2226	0.3341
Chr1	21873700	21873900	0.0425	0.0564	0.0808	0.0656	0.2892	0.2538	0.2366	0.3367
Chr1	21918400	21918600	0	0.3175	0.6826	0.4565	0.6102	0.5917	0.6894	0.6524
Chr1	21947200	21947300	0.0471	0.0156	0.0179	0.0991	0.1899	0.3002	0.25	0.2892
Chr1	21957800	21958000	0	0.0367	0.1165	0.0923	0.3351	0.2854	0.2916	0.2812
Chr1	21970500	21970600	0	0	0.037	0	0.1971	0.3736	0.2022	0.2529
Chr1	22025000	22025100	0.0385	0.0333	0.0787	0.092	0.405	0.3784	0.4182	0.1718
Chr1	22043300	22043400	0	0.0296	0.0521	0.0441	0.3353	0.328	0.4667	0.2593
Chr1	22060600	22060800	0.0374	0.0574	0.2114	0.1077	0.2774	0.2617	0.3394	0.3742
Chr1	22067600	22067700	0.0197	0.029	0.0672	0.0769	0.3132	0.2149	0.2071	0.3548
Chr1	22084900	22085400	0.0182	0.0245	0.0711	0.0321	0.3059	0.2965	0.2767	0.2462
Chr1	22089700	22089800	0.2302	0.3239	0.3531	0.3937	0.6709	0.8064	0.5598	0.6539
Chr1	22105400	22105900	0.0452	0.0795	0.2219	0.2355	0.4391	0.3624	0.3464	0.4223
Chr1	22106300	22106400	0.0648	0.0152	0.1401	0.1685	0.1301	0.1799	0.3416	0.1946
Chr1	22107500	22107600	0.0079	0.0086	0.0263	0.0082	0.1158	0.0074	0.1857	0.1609
Chr1	22112300	22112900	0.0081	0.0212	0.3593	0.2839	0.4045	0.4033	0.4739	0.3861
Chr1	22163500	22163600	0	0	0.2	0	0.25	0.7778	0.1667	0.2222
Chr1	22165100	22165200	0.14	0.1644	0.6013	0.6847	0.6286	0.5512	0.4271	0.4797
Chr1	22165700	22165900	0.0403	0.1021	0.3422	0.3665	0.582	0.4199	0.3316	0.6276
Chr1	22167100	22167200	0.109	0.1194	0.4086	0.3932	0.4825	0.4101	0.4531	0.4237
Chr1	22192000	22192400	0.0685	0.0182	0.426	0.4389	0.5513	0.5654	0.5014	0.5196
Chr1	22261100	22261200	0	0	0.1333	0.1393	0.0417	0	0.5008	0.4
Chr1	22270300	22270400	0.0164	0.05	0.0641	0.0367	0.1486	0.0549	0.6139	0.7039
Chr1	22307700	22307800	0	0.0063	0	0.2191	0.3418	0.2958	0.3102	0.2893
Chr1	22443700	22443900	0.0078	0.0185	0.2209	0.2339	0.6487	0.5852	0.6807	0.7165
Chr1	22447500	22447700	0.0055	0.0189	0.098	0.0488	0.5513	0.5615	0.5034	0.6304
Chr1	22450400	22451000	0.0962	0.0745	0.3904	0.3476	0.4393	0.3633	0.4245	0.4349
Chr1	22456300	22456500	0.007	0	0.0597	0.0917	0.2476	0.1366	0.2649	0.2741
Chr1	22459700	22459800	0.0108	0	0.0083	0.0096	0.2883	0.2464	0.1838	0.1462
Chr1	22482700	22483100	0.0719	0.0299	0.2915	0.1388	0.3981	0.471	0.4561	0.5311
Chr1	22542100	22542200	0.0455	0.0789	0.026	0.1522	0.3451	0.4583	0.4427	0.2645
Chr1	22572600	22572700	0.023	0.0242	0.0125	0	0	0	0.4561	0.1702
Chr1	22620400	22621100	0.0101	0.0166	0.1491	0.1623	0.3548	0.3609	0.2984	0.3365
Chr1	22621400	22621900	0.0275	0.0376	0.3105	0.2542	0.4331	0.3955	0.393	0.3891
Chr1	22622200	22622300	0.0152	0	0.2703	0.2034	0.1942	0.359	0.2661	0.1478
Chr1	22627400	22627500	0.006	0.0153	0.0102	0.0465	0.3784	0.2138	0.1379	0.3427
Chr1	22737000	22737100	0.075	0.0405	0.0698	0.1449	0.3117	0.2391	0.2676	0.3966
Chr1	22743100	22743500	0.237	0.1829	0.3283	0.2003	0.6389	0.5706	0.6233	0.6701
Chr1	22751600	22751800	0.0113	0.0108	0.2575	0.1883	0.4289	0.3356	0.3971	0.5154
Chr1	22775900	22776000	0.027	0	0.2431	0.2066	0.1111	0.2171	0.4798	0.4032
Chr1	22776500	22776600	0	0	0.2154	0.1137	0.2553	0.2228	0.1341	0.2588
Chr1	22777400	22777600	0.0148	0.1196	0.0792	0.0252	0.5028	0.4656	0.5459	0.5048
Chr1	22778900	22779000	0	0	0.082	0.2638	0.3848	0.6134	0.4286	0.344
Chr1	22779900	22780000	0.0156	0.028	0.0554	0.038	0.2421	0.2194	0.1304	0.1483
Chr1	22828900	22829100	0.0277	0.0478	0.2635	0.229	0.5228	0.5548	0.4928	0.5792
Chr1	22830800	22830900	0.0145	0.0439	0.0617	0.0929	0.3665	0.3179	0.3203	0.2982
Chr1	22844800	22845300	0.0292	0.023	0.1073	0.0818	0.1742	0.1326	0.2798	0.2686
Chr1	22855600	22855700	0	0	0.0495	0	0.3688	0.25	0.3658	0.3699
Chr1	22872300	22873000	0.0823	0.065	0.2563	0.2357	0.3648	0.3248	0.3673	0.3692
Chr1	22873400	22873500	0.0996	0.1653	0.2612	0.4372	0.3736	0.1905	0.3492	0.3185
Chr1	22887900	22888300	0.2887	0.1424	0.429	0.4346	0.7206	0.6653	0.6504	0.7393
Chr1	22889200	22889600	0.0049	0.0285	0.1374	0.2096	0.4186	0.3536	0.419	0.3762
Chr1	22945600	22945700	0	0	0	0	0.7755	0	0.4118	0.4603
Chr1	22985300	22985400	0.0538	0	0	0	0.0492	0.1167	0.2027	0.198
Chr1	22985700	22985800	0	0	0.0435	0.0567	0.1669	0.0536	0.1481	0.1299
Chr1	22992300	22993200	0.0261	0.0426	0.2741	0.2568	0.3296	0.3263	0.3675	0.3187
Chr1	23029900	23030000	0.009	0	0	0.0761	0.2299	0.1304	0.3087	0.2192
Chr1	23031700	23031800	0.0238	0.0196	0.036	0	0.3595	0.3367	0.3016	0.4162
Chr1	23033400	23033500	0.025	0	0.4348	0.3772	0.4677	0.5063	0.6148	0.4085
Chr1	23068100	23068400	0.0054	0.0114	0.0395	0.0534	0.3714	0.4252	0.438	0.3874
Chr1	23125200	23125600	0.0596	0.0224	0.4423	0.4279	0.5447	0.4988	0.4046	0.4935
Chr1	23140500	23140800	0	0.0095	0.1868	0.2528	0.4443	0.4228	0.4457	0.333
Chr1	23149300	23149400	0.0115	0.0231	0.0083	0.0515	0.269	0.1613	0.1753	0.1667
Chr1	23152700	23153200	0.0478	0.0532	0.3502	0.3403	0.4515	0.4396	0.4371	0.3923
Chr1	23165000	23165100	0	0	0	0.0111	0.3077	0.4153	0.1798	0.1782
Chr1	23174500	23174800	0.0322	0.0156	0.2495	0.2527	0.3863	0.437	0.3671	0.3804
Chr1	23175100	23175200	0.0144	0.008	0.4645	0.4742	0.4759	0.5329	0.5728	0.5779
Chr1	23190900	23191100	0.0451	0.082	0.0559	0.113	0.2709	0.2547	0.317	0.4122
Chr1	23197600	23197700	0	0	0	0.0233	0.2899	0.205	0.4173	0.427
Chr1	23214400	23214900	0.0793	0.0157	0.2968	0.3206	0.5168	0.4511	0.3803	0.4577
Chr1	23247000	23247100	0	0.0286	0.0783	0.0632	0.4011	0.4038	0.3661	0.3436
Chr1	23295700	23296700	0.0499	0.0628	0.1224	0.1367	0.2235	0.1788	0.2436	0.2452
Chr1	23306000	23306200	0.0099	0.0048	0.0118	0.0329	0.3418	0.2819	0.2489	0.2181
Chr1	23313000	23313100	0.0403	0.025	0.032	0.0275	0.6395	0.4034	0.7291	0.4089
Chr1	23424900	23425000	0.1172	0.0856	0.3349	0.3738	0.5768	0.4532	0.5921	0.5675
Chr1	23435000	23435100	0.0713	0.1158	0.1269	0.2357	0.4615	0.3917	0.3571	0.2895
Chr1	23510500	23510600	0	0.0093	0.1727	0.1209	0.39	0.4155	0.396	0.3085
Chr1	23542400	23542500	0.7351	0.2898	0.8601	0.9915	0.8691	0.7468	0.8861	0.8396
Chr1	23544000	23544100	0.2474	0.3333	0.7692	0	0.6	0.625	0.4484	0.4426
Chr1	23553800	23553900	0	0	0	0.05	0.2632	0.1842	0.2143	0.2
Chr1	23582500	23582600	0.0048	0	0.1111	0.0082	0	0.0616	0.1463	0.127
Chr1	23586500	23586600	0.0263	0.0357	0	0.0303	0	0.4264	0.6974	0.7042
Chr1	23612600	23612800	0.0068	0.0082	0.0662	0.126	0.086	0.1163	0.2143	0.3651
Chr1	23613700	23614000	0.0293	0.0085	0.1524	0.1291	0.4351	0.3391	0.4232	0.383
Chr1	23651700	23651900	0.0155	0.0198	0.6749	0.6707	0.728	0.7264	0.7134	0.718
Chr1	23742400	23742500	0.0121	0.0197	0.0102	0	0	0.0196	0.3636	0.1765
Chr1	23749200	23749300	0	0.0179	0	0.0459	0.1575	0.2474	0.2115	0.2209
Chr1	23812000	23812100	0.2432	0.2664	0.4453	0.0574	0.1297	0.223	0.5489	0.5323
Chr1	23843300	23843400	0	0.004	0	0.2426	0.0113	0.017	0.1718	0.1592
Chr1	23856200	23856300	0	0.0137	0.0213	0.0139	0.305	0.0948	0.1159	0.1915
Chr1	23861900	23862300	0.0184	0.0161	0.0491	0.0463	0.2248	0.1586	0.2138	0.2066
Chr1	23875200	23875300	0	0	0.0816	0.125	0.1717	0.1701	0.3265	0.1794
Chr1	23876300	23876600	0.0153	0.0105	0.2352	0.222	0.414	0.3179	0.4202	0.27
Chr1	23885100	23885200	0.0897	0.0468	0.1132	0.2375	0.274	0.0548	0.2397	0.2618
Chr1	23925200	23925600	0.0345	0.0671	0.1833	0.2932	0.3481	0.2244	0.3891	0.3693
Chr1	23926400	23926500	0.067	0.0593	0.1235	0.1633	0.122	0.135	0.2023	0.189
Chr1	23932100	23932200	0.0659	0.0711	0.101	0.1283	0.1724	0.152	0.1827	0.1777
Chr1	23940800	23941000	0.0049	0.1465	0.2423	0.278	0.586	0.4826	0.4198	0.5392
Chr1	23946900	23947100	0.0086	0.0136	0.0075	0.0108	0.0333	0.1013	0.2866	0.2581
Chr1	24027300	24027500	0.0207	0.0385	0.2042	0.0633	0.3588	0.4234	0.4257	0.5206
Chr1	24041900	24042000	0.0217	0.4127	0	0	0.4912	0.7021	0.7568	0.534
Chr1	24064000	24064100	0.0034	0.0151	0.0497	0.0576	0.2189	0.2573	0.225	0.199
Chr1	24082800	24082900	0.027	0.01	0.1413	0.1134	0.4239	0.1654	0.4296	0.5068
Chr1	24102800	24102900	0.3182	0.2254	0.2437	0.4842	0.1744	0.5278	0.4887	0.5234
Chr1	24137000	24137100	0.211	0	0.5464	0	0.1608	0.1498	0.3529	0.3462
Chr1	24223400	24223500	0	0	0.1111	0.0263	0.1803	0.2298	0.194	0.1837
Chr1	24241300	24241700	0.0575	0.0866	0.0827	0.134	0.5932	0.5673	0.5737	0.5391
Chr1	24271900	24272100	0.0848	0.1898	0.1393	0.1848	0.5413	0.433	0.5279	0.5518
Chr1	24281400	24281500	0.0934	0.0081	0.2646	0.2703	0.1336	0.2857	0.2018	0.2745
Chr1	24317400	24317600	0.034	0.0405	0.2343	0.1748	0.5105	0.5649	0.5994	0.6117
Chr1	24352400	24352500	0.0208	0.0357	0.0682	0.1411	0.2174	0.1062	0.2326	0.3048
Chr1	24369400	24369500	0	0	0.0462	0.0088	0.0928	0.1707	0.1646	0.2094
Chr1	24384800	24385200	0.0437	0.0433	0.0617	0.0575	0.2515	0.2258	0.2486	0.2664
Chr1	24428900	24429300	0.1554	0.1432	0.2043	0.2012	0.3283	0.3248	0.3087	0.3485
Chr1	24438200	24438300	0.0916	0.0862	0.1507	0.0405	0.1264	0.0897	0.225	0.2121
Chr1	24447400	24447500	0.0096	0.0192	0.025	0	0.3013	0.1429	0.3649	0.3353
Chr1	24455000	24455200	0.079	0.0724	0.0762	0.0776	0.3898	0.5142	0.5267	0.5817
Chr1	24462500	24462600	0	0.0236	0.5399	0.4564	0.6733	0.6987	0.6482	0.6034
Chr1	24484400	24484800	0.0302	0.0109	0.1581	0.1501	0.2544	0.2632	0.2654	0.3237
Chr1	24488200	24488300	0.0148	0.022	0.2095	0.1824	0.0598	0.0511	0.2	0.2135
Chr1	24506500	24506700	0.0231	0.0049	0.0656	0.0432	0.3982	0.324	0.4283	0.3996
Chr1	24532000	24532200	0.0081	0.0077	0.089	0.1192	0.6136	0.5017	0.7167	0.6378
Chr1	24533300	24533400	0	0	0.2112	0.1594	0.6182	0.3699	0.4528	0.4941
Chr1	24536700	24536800	0.0145	0.0052	0.3611	0.2842	0.1835	0.2058	0.115	0.1742
Chr1	24553900	24554100	0.1037	0.0718	0.6688	0.6823	0.7337	0.7537	0.7052	0.6659
Chr1	24561400	24561700	0.0109	0.0111	0.3318	0.2745	0.6239	0.6188	0.6806	0.7132
Chr1	24577300	24577400	0	0.0784	0.5701	0.4642	0.7171	0.7701	0.5199	0.7993
Chr1	24593500	24593700	0.0383	0	0.0787	0.0187	0.2099	0.3244	0.4359	0.4503
Chr1	24611500	24611700	0.0191	0.0224	0.0986	0.0953	0.3789	0.037	0.4353	0.2788
Chr1	24645800	24646000	0.0206	0.0355	0.4956	0.3125	0.4698	0.439	0.5072	0.4578
Chr1	24674900	24675000	0.0221	0.0195	0.0289	0.2025	0.6788	0.3586	0.592	0.4883
Chr1	24718800	24719000	0.0115	0.0151	0.2231	0.1627	0.2431	0.2011	0.2131	0.2477
Chr1	24721100	24721500	0.0224	0.0196	0.1555	0.1648	0.2684	0.1947	0.2145	0.2344
Chr1	24729100	24729200	0	0	0.0192	0.1176	0.6667	0.551	0.8181	0.4296
Chr1	24741400	24741500	0.3155	0.3882	0.6333	0.6843	0.6198	0.5883	0.7011	0.5611
Chr1	24745200	24745300	0.0247	0.0541	0.4783	0.6286	0.6181	0.7082	0.5987	0.8444
Chr1	24772200	24772300	0.0106	0.0121	0.0102	0.0099	0.0444	0.1161	0.1346	0.2308
Chr1	24776300	24776500	0.0142	0.0046	0.1674	0.0389	0.3769	0.4885	0.1603	0.3968
Chr1	24832200	24832300	0.0351	0.0341	0.0786	0.1123	0.1301	0.0774	0.1803	0.1935
Chr1	24835400	24835500	0.0115	0.0156	0.016	0.064	0.1466	0.1604	0.3434	0.1893
Chr1	24835800	24835900	0.0156	0.0366	0.0455	0	0.5429	0.2388	0.4241	0.554
Chr1	24857500	24857600	0.0131	0.0196	0.192	0.1533	0.1632	0.1675	0.2101	0.1604
Chr1	24871500	24871600	0.0116	0.0167	0.1182	0.1828	0.2951	0.2202	0.2286	0.2727
Chr1	24875400	24875500	0	0.0208	0.0563	0	0	0.0317	0.1375	0.1316
Chr1	24917600	24917800	0.0063	0.0166	0.0493	0.2213	0.5963	0.4645	0.5391	0.7102
Chr1	24918100	24918600	0.0116	0.0274	0.0327	0.039	0.2361	0.2339	0.267	0.2162
Chr1	24954700	24954800	0.1022	0.0158	0.0061	0.009	0.1398	0.0114	1	1
Chr1	25005600	25005700	0.0507	0.0533	0.293	0.1928	0.5114	0.4455	0.4228	0.5
Chr1	25057000	25057100	0.0485	0.0215	0.0848	0.052	0.2436	0.1343	0.2557	0.1942
Chr1	25057500	25057700	0.0333	0.0373	0.379	0.4199	0.2651	0.2654	0.1858	0.2408
Chr1	25058100	25058300	0.028	0.0335	0.0645	0.0356	0.1391	0.0774	0.4013	0.3076
Chr1	25095800	25096000	0.0644	0.0548	0.1523	0.1366	0.3507	0.2836	0.327	0.2824
Chr1	25097300	25097400	0	0	0	0.0123	0.0164	0	0.44	0.1695
Chr1	25097900	25098000	0.023	0.008	0.2418	0.0813	0.4936	0.5104	0.448	0.5678
Chr1	25098300	25098400	0.1117	0.0903	0.1467	0.1073	0.1792	0.1663	0.2186	0.2305
Chr1	25098700	25098800	0.4504	0.4866	0.4413	0.5795	0.6445	0.6624	0.7416	0.6918
Chr1	25180200	25180400	0.0896	0.0878	0.5332	0.5095	0.5391	0.564	0.5589	0.55
Chr1	25180900	25181100	0.0703	0.0181	0.3673	0.3742	0.437	0.3876	0.2311	0.4351
Chr1	25187800	25187900	0.0303	0.0832	0.3291	0.087	0.2349	0.0853	0.2405	0.1987
Chr1	25235000	25235100	0	0	0.0225	0	0	0.0408	0.119	0.3226
Chr1	25246300	25246400	0.0147	0.0251	0.1466	0.1303	0.1697	0.1713	0.1974	0.2479
Chr1	25247800	25247900	0.0303	0.043	0.061	0.1322	0.1212	0.3423	0.434	0.5498
Chr1	25274900	25275000	0.0476	0.0317	0.1034	0.0377	0.4142	0.4924	0.2737	0.2787
Chr1	25331600	25331700	0	0.0172	0.0667	0.3896	0.3717	0.2609	0.3043	0.35
Chr1	25332100	25332200	0.0063	0.0102	0.0261	0.053	0.0904	0.0994	0.1353	0.2023
Chr1	25332500	25332600	0.0161	0.0636	0.0505	0.0672	0.1626	0.1032	0.3821	0.2531
Chr1	25357800	25358200	0.0216	0.0358	0.2126	0.179	0.3049	0.2947	0.3593	0.2768
Chr1	25400500	25400700	0.0234	0.03	0.0538	0.0891	0.3513	0.3898	0.4064	0.3795
Chr1	25401100	25401500	0.0228	0.027	0.4554	0.4578	0.6375	0.5989	0.6387	0.626
Chr1	25505200	25505300	0.0284	0.0173	0.0891	0.1793	0.6031	0.4632	0.5278	0.6138
Chr1	25536700	25536800	0	0.0111	0.1353	0	0.0233	0.3878	0.3261	0.2713
Chr1	25594800	25595000	0.0401	0.0348	0.1371	0.1724	0.3361	0.2693	0.2581	0.208
Chr1	25609800	25610100	0.0122	0.0214	0.2773	0.1861	0.4402	0.5028	0.4962	0.4886
Chr1	25613300	25613600	0.0381	0.034	0.1279	0.1257	0.4096	0.3298	0.4267	0.3919
Chr1	25639900	25640000	0.0642	0.0808	0.1107	0.1639	0.2196	0.2015	0.2539	0.255
Chr1	25640900	25641600	0.0821	0.082	0.1928	0.1796	0.2411	0.2251	0.2696	0.2828
Chr1	25660100	25660300	0.0332	0.0242	0.1433	0.2824	0.5027	0.5433	0.4757	0.4445
Chr1	25675900	25676100	0.0025	0.0027	0.2805	0.2619	0.355	0.3658	0.4651	0.4067
Chr1	25696500	25697100	0.0537	0.0559	0.3403	0.337	0.418	0.4383	0.4463	0.4621
Chr1	25697700	25697800	0.1005	0.1202	0.1588	0.2041	0.2349	0.27	0.339	0.2486
Chr1	25722600	25722700	0.1339	0.0097	0.2477	0.129	0.6564	0.4621	0.4835	0.4666
Chr1	25730200	25730300	0.1096	0.0132	0.0444	0.0702	0.2872	0.4938	0.6153	0.407
Chr1	25745800	25746000	0.0063	0.0109	0.0341	0.0735	0.1753	0.4159	0.8797	0.7891
Chr1	25751700	25752100	0.0422	0.0711	0.1847	0.222	0.3202	0.3036	0.3113	0.2229
Chr1	25804000	25804100	0	0	0.05	0	0.3667	0.25	0.383	0.2727
Chr1	25819200	25819300	0.0196	0	0	0	0	0.2647	0.5577	0.2133
Chr1	25824800	25824900	0	0	0.1898	0.1003	0.0884	0.073	0.2128	0.1865
Chr1	25928600	25928700	0.1897	0.3115	0.3519	0.5536	0.3403	0.4633	0.5121	0.6621
Chr1	25954600	25954700	0.039	0.0385	0.0437	0.0424	0.0412	0.1238	0.3896	0.2233
Chr1	25971800	25971900	0	0.0116	0.0156	0.0473	0.3482	0.3934	0.4737	0.4432
Chr1	25973800	25973900	0	0.0167	0.1471	0.3172	0.8142	0.4831	0.6205	0.7063
Chr1	26084000	26084400	0.0549	0.066	0.0448	0.0431	0.4498	0.2783	0.3461	0.4243
Chr1	26140000	26140300	0	0.0825	0.0846	0.1637	0.6787	0.706	0.6921	0.5673
Chr1	26163300	26163400	0.0128	0.0112	0.632	1	0	1	0.9999	0.2341
Chr1	26170200	26170500	0	0.0685	0.2513	0.2395	0.3117	0.3468	0.3491	0.3579
Chr1	26179800	26179900	0.0323	0.0229	0.023	0.0475	0.1193	0.075	0.2041	0.2481
Chr1	26196400	26196500	0.0179	0	0.0455	0.0845	0.5307	0.5788	0.7121	0.5227
Chr1	26196900	26197200	0.0141	0.0793	0.1413	0.2014	0.4995	0.4568	0.4069	0.4319
Chr1	26307000	26307400	0.0093	0.0493	0.3272	0.3497	0.5036	0.4664	0.4571	0.4177
Chr1	26374800	26375000	0.0578	0.0325	0.2278	0.2513	0.3497	0.1998	0.3076	0.3019
Chr1	26375700	26375900	0	0.0108	0.0463	0.0171	0.4479	0.4558	0.448	0.3478
Chr1	26379400	26379600	0.0093	0.0236	0.0588	0.038	0.015	0.0152	0.188	0.3686
Chr1	26404500	26404600	0	0.0375	0.0204	0.0153	0	0.0222	0.2727	0.5849
Chr1	26510800	26510900	0.0167	0.0139	0.197	0.1333	0.1429	0.1744	0.1364	0.1417
Chr1	26551500	26551700	0	0.0992	0.199	0.2225	0.5399	0.5489	0.5364	0.5597
Chr1	26555200	26555300	0.0128	0.0852	0.1254	0.064	0.6945	0.7689	0.8173	0.7853
Chr1	26583000	26583100	0.0303	0.0245	0	0.0137	0.3206	0.4557	0.3939	0.2941
Chr1	26650700	26650900	0.0873	0.0046	0.3312	0.2602	0.6102	0.5428	0.4967	0.5215
Chr1	26722400	26722500	0.025	0.0468	0.3073	0.3185	0.3113	0.365	0.3851	0.3814
Chr1	26771400	26771500	0	0.0619	0.2523	0.2656	0.2024	0.0949	0.3405	0.6115
Chr1	26779200	26779800	0.0142	0.0339	0.143	0.0825	0.4906	0.3325	0.4481	0.4419
Chr1	26780500	26780700	0.0144	0.046	0.3757	0.2869	0.4491	0.4483	0.3712	0.4306
Chr1	26781000	26781100	0.0161	0.0226	0.0755	0.1406	0.1802	0.3974	0.2857	0.2998
Chr1	26880500	26880600	0.0465	0.0938	0.125	0.1875	0.4	0.495	0.3776	0.4776
Chr1	26881000	26881100	0.0114	0.0362	0.4158	0.288	0.4309	0.2923	0.3512	0.3703
Chr1	26881400	26881600	0.0347	0.0319	0.1503	0.1734	0.1966	0.3569	0.3683	0.2192
Chr1	26926700	26926800	0	0	0	0.2918	0.189	0.0149	0.4848	0.1345
Chr1	26956800	26956900	0.0641	0.0125	0.0359	0.0633	0.1209	0.1648	0.2639	0.3927
Chr1	27035500	27035600	0	0.0308	0.094	0.1071	0.4881	0.6642	0.6047	0.5079
Chr1	27186700	27186900	0.0067	0.016	0.1731	0.309	0.4276	0.3849	0.4659	0.3151
Chr1	27241000	27241300	0.019	0.0452	0.4077	0.3767	0.4964	0.4351	0.4848	0.4625
Chr1	27330500	27330700	0.0901	0.0364	0.0483	0.0771	0.3286	0.3614	0.5982	0.4671
Chr1	27428500	27428700	0.0593	0.0296	0.1966	0.2046	0.2726	0.2682	0.2815	0.2625
Chr1	27429300	27429400	0.0357	0.0317	0.2216	0.2416	0.3192	0.3159	0.1807	0.1796
Chr1	27440600	27440800	0.0158	0.0204	0.0939	0.1745	0.4504	0.4015	0.4135	0.4077
Chr1	27516400	27516600	0.0528	0.075	0.0961	0.0573	0.196	0.2246	0.2088	0.2094
Chr1	27710500	27710700	0.0312	0.0606	0.3077	0.3495	0.6478	0.7867	0.6738	0.6993
Chr1	27743800	27743900	0.0126	0.0455	0.0396	0.069	0.0749	0.0876	0.1585	0.1897
Chr1	27860000	27860100	0.0186	0.0435	0.1466	0.1233	0.1057	0.2691	0.1495	0.1507
Chr1	27972100	27972300	0.0451	0.0629	0.1494	0.1593	0.281	0.4679	0.3742	0.478
Chr1	28161000	28161700	0.0751	0.1405	0.2444	0.2973	0.4839	0.3539	0.4871	0.4137
Chr1	28259300	28259400	0.0143	0.0149	0.1067	0.0395	0.1596	0.2726	0.1772	0.3279
Chr1	28280400	28280500	0.0533	0.3167	0.3885	0.3257	0.3588	0.3363	0.5021	0.4397
Chr1	28310900	28311000	0	0	0.2162	0.2703	0.3902	0.25	0.1553	0.2414
Chr1	28312100	28312700	0.0963	0.0888	0.1294	0.1023	0.6042	0.579	0.5049	0.5555
Chr1	28332000	28332100	0.0228	0.0588	0.1373	0.1206	0.1106	0.0788	0.3058	0.1736
Chr1	28343500	28343600	0	0	0	0.0267	0	0.0111	0.2115	0.1628
Chr1	28397400	28398400	0.036	0.0525	0.3587	0.3708	0.511	0.4427	0.5428	0.5069
Chr1	28421100	28421200	0	0.0192	0.0333	0	0.0577	0.0462	0.1948	0.1731
Chr1	28421500	28421700	0.0567	0	0.0312	0.0063	0.2602	0.2483	0.2303	0.2218
Chr1	28449000	28449100	0.0278	0.0805	0.1042	0.0326	0.3023	0.2866	0.2681	0.2837
Chr1	28470300	28470400	0.0165	0.0189	0.0826	0.2972	0.1085	0.2218	0.1307	0.1777
Chr1	28515100	28515200	0.0353	0.0299	0.3495	0.3401	0.1545	0.1843	0.2751	0.231
Chr1	28522300	28522400	0.0175	0	0.0577	0.0227	0.2063	0.2222	0.24	0.3
Chr1	28526800	28527000	0.0153	0.0176	0.1334	0.2167	0.3706	0.4317	0.3581	0.49
Chr1	28527500	28527700	0.0379	0.0391	0.2431	0.2717	0.4663	0.3672	0.4252	0.4186
Chr1	28703000	28703400	0.2834	0.0926	0.2434	0.3963	0.6118	0.6576	0.5247	0.614
Chr1	28703800	28703900	0	0	0	0	0.1782	0.2242	0.2611	0.2626
Chr1	28707100	28707200	0.0134	0.0067	0.1584	0.1825	0.1281	0.1875	0.1242	0.1788
Chr1	28749900	28750000	0	0	0.1538	0.1918	0.3337	0.4478	0.4906	0.3211
Chr1	28750300	28750400	0.0137	0	0.0524	0.0851	0.1364	0.1758	0.1557	0.1233
Chr1	28771600	28771700	0.1983	0	0.0132	0.1571	0	0	0.3094	0.3261
Chr1	28815800	28815900	0.0053	0.0186	0.0542	0.0674	0.2935	0.2167	0.1393	0.3097
Chr1	28827400	28827500	0	0.0846	0.7375	0.6203	0.711	0.6122	0.6681	0.6577
Chr1	28827800	28827900	0.0628	0.0515	0.4034	0.3304	0.514	0.4981	0.5641	0.3333
Chr1	28856000	28856100	0	0	0.2891	0.3363	0.3125	0.2266	0.1928	0.2262
Chr1	28870400	28870600	0.0026	0.004	0.0638	0.0797	0.5044	0.3988	0.4922	0.5384
Chr1	28871100	28871200	0.0236	0.0147	0.0129	0.0138	0.0336	0.0312	0.4019	0.1311
Chr1	28912700	28912800	0.0244	0	0.3203	0.5	0.3871	0.3107	0.3043	0.5088
Chr1	28913400	28913500	0.5	0.4286	0.8182	0.7627	0.9167	0.7562	0.7073	0.7042
Chr1	28990700	28990800	0.5576	0.5181	0.6723	0.6441	0.5313	0.5026	1	0.8543
Chr1	28993900	28994700	0.0331	0.0185	0.0759	0.1076	0.5251	0.4964	0.5278	0.5245
Chr1	29002500	29002600	0.0111	0	0.0106	0.1023	0.2284	0.2727	0.3941	0.4099
Chr1	29078500	29078900	0.0543	0.1029	0.3099	0.2733	0.5182	0.4634	0.4457	0.5388
Chr1	29125700	29125900	0	0.0096	0.4	0.3622	0.3758	0.5975	0.5644	0.4514
Chr1	29163700	29163800	0	0	0.0755	0	0.2714	0.1111	0.2353	0.2708
Chr1	29208600	29208700	0	0	0.035	0.0682	0.3879	0.3838	0.3697	0.3193
Chr1	29244100	29244600	0.0365	0.0823	0.3676	0.3725	0.4631	0.4074	0.486	0.4596
Chr1	29250000	29250500	0.0452	0.0138	0.1341	0.1282	0.0786	0.0597	0.3767	0.3796
Chr1	29263300	29263600	0.048	0.0372	0.0791	0.0782	0.4833	0.5135	0.4932	0.457
Chr1	29305700	29305800	0.0769	0.0361	0.327	0.2783	0.1603	0.2231	0.2826	0.1807
Chr1	29316200	29316300	0.019	0.0909	0.125	0.1096	0.1538	0.026	0.3221	0.2927
Chr1	29319700	29320400	0.0301	0.0576	0.2381	0.2225	0.5035	0.4442	0.4374	0.4339
Chr1	29342300	29342600	0.0138	0.0112	0.1208	0.0631	0.168	0.1826	0.1993	0.2459
Chr1	29472300	29472700	0.0145	0.0296	0.0452	0.0168	0.2357	0.2253	0.2195	0.2985
Chr1	29474500	29474700	0.1223	0.0912	0.2748	0.2413	0.4959	0.5138	0.6458	0.4624
Chr1	29479300	29479500	0.1399	0.1226	0.2142	0.178	0.3612	0.3762	0.3795	0.3167
Chr1	29481200	29481300	0	0.0536	0.0652	0.0174	0.1765	0.0496	0.2407	0.1538
Chr1	29496500	29496600	0.0114	0.0081	0.111	0.1403	0.6033	0.5607	0.6056	0.5969
Chr1	29577800	29578100	0.038	0.0636	0.0203	0.0424	0.1615	0.1783	0.2903	0.1514
Chr1	29611500	29611600	0.0075	0.0317	0.1479	0.2266	0.1917	0.1531	0.2002	0.2445
Chr1	29611900	29612400	0.0251	0.0379	0.2241	0.235	0.279	0.2863	0.3369	0.3092
Chr1	29769900	29770000	0.0152	0.0205	0.0088	0.0259	0.2385	0.3475	0.2872	0.2889
Chr1	29774400	29774500	0	0.0396	0.3063	0.4174	0.3434	0.4266	0.4102	0.5338
Chr1	29775000	29775200	0.0099	0.0163	0.2495	0.3478	0.5465	0.5097	0.5678	0.4413
Chr1	29782600	29783100	0.0072	0.0227	0.0097	0.0282	0.2668	0.0978	0.3508	0.4084
Chr1	29841300	29841400	0.0746	0.1048	0.0777	0.0385	0.494	0.4368	0.3578	0.3087
Chr1	29909700	29910000	0.0135	0.0248	0.0313	0.0446	0.1297	0.1326	0.1763	0.1803
Chr1	29984100	29984300	0.1316	0.2105	0.6169	0.5593	0.6235	0.6918	0.6441	0.5652
Chr1	30019500	30019600	0.019	0	0.0312	0.0795	0.2699	0.0526	0.3553	0.1338
Chr1	30200000	30200100	0	0	0.0139	0.069	0.1538	0.4419	0.2949	0.1463
Chr1	30251200	30252300	0.0388	0.064	0.3026	0.2598	0.4109	0.3868	0.3764	0.3922
Chr1	30252600	30252700	0	0	0.1364	0.219	0.2899	0.2678	0.3793	0.1724
Chr1	30254200	30254300	0	0.0421	0.3468	0.3247	0.3454	0.5568	0.4099	0.5846
Chr1	30255000	30255100	0.0571	0.0678	0.1798	0.275	0.1273	0.1884	0.2553	0.1918
Chr1	30424300	30424400	0.0268	0.0878	0.1159	0.1119	0.1121	0.1148	0.2435	0.2228
Chr1	30427000	30427100	0.2234	0.25	0.2442	0.3012	0.3521	0.3333	0.4795	0.3793
Chr2	1800	1900	0.0377	0.0361	0.0533	0.0445	0.2761	0.2894	0.262	0.3033
Chr2	23400	23500	0.087	0.0756	0.0926	0.0556	0.0818	0.2261	0.2053	0.2014
Chr2	49900	50000	0.0099	0.0234	0.1006	0.0129	0.2156	0.2341	0.1888	0.2034
Chr2	52900	53000	0.0069	0.0162	0.0488	0.0424	0.1941	0.1502	0.1425	0.1563
Chr2	58400	58500	0.0355	0.0741	0.0837	0.019	0.3351	0.3136	0.2114	0.2568
Chr2	67300	67500	0.0543	0.0416	0.0986	0.0587	0.2631	0.2149	0.2332	0.2507
Chr2	70700	70900	0.3097	0.3126	0.1327	0.2893	0.3912	0.4145	0.5633	0.5798
Chr2	72400	72500	0.0388	0.046	0.2341	0.0435	0.1368	0.1122	0.1805	0.1771
Chr2	98500	98700	0.0142	0.0225	0.0901	0.0727	0.1346	0.1662	0.2198	0.2619
Chr2	100000	100100	0.0353	0.0513	0.1553	0.066	0.1518	0.2093	0.3077	0.4507
Chr2	109800	110100	0.044	0.1073	0.1111	0.113	0.4023	0.4751	0.4579	0.5496
Chr2	122100	122200	0.0599	0	0.1667	0.0932	0.463	0.3275	0.4275	0.4918
Chr2	138800	138900	0.0824	0.1143	0.1304	0.1728	0.4307	0.2081	0.3232	0.3333
Chr2	152100	152200	0.0204	0.0163	0	0.0833	0.3014	0.2085	0.18	0.1671
Chr2	161300	161400	0	0	0.0455	0.2	0.2903	0.3553	0.5714	0.1111
Chr2	163300	163400	0	0.0246	0.1491	0.0447	0.1674	0.0506	0.2667	0.2593
Chr2	171700	172000	0.0174	0.0252	0.1331	0.1	0.2513	0.2258	0.4082	0.2435
Chr2	176800	176900	0.0769	0.1461	0.3987	0.2338	0.4211	0.4538	0.5561	0.3515
Chr2	178300	178600	0.0039	0.0119	0.321	0.2932	0.3384	0.4045	0.6287	0.3208
Chr2	179700	180000	0.0153	0.0379	0.0649	0.0985	0.4202	0.472	0.4621	0.4068
Chr2	184000	184600	0.0611	0.0544	0.1323	0.1343	0.2379	0.2234	0.2345	0.2237
Chr2	187400	187500	0.0202	0.0106	0.0965	0.0306	0.1685	0.2481	0.2261	0.2217
Chr2	204500	204700	0.0357	0.0293	0.103	0.1198	0.3477	0.297	0.241	0.3544
Chr2	205200	205300	0.0385	0.016	0.102	0.0781	0.4497	0.6926	0.5387	0.6382
Chr2	216400	216500	0	0.0229	0.2135	0.055	0.6328	0.2649	0.3243	0.2712
Chr2	238300	238600	0.0769	0.0705	0.1317	0.0929	0.4431	0.3807	0.32	0.3473
Chr2	241800	241900	0.166	0.1754	0.2485	0.4026	0.6293	0.7106	0.5077	0.388
Chr2	254300	254400	0	0.0233	0.0247	0.1266	0.6716	0.6713	0.6921	0.7107
Chr2	266100	266400	0.0344	0.0314	0.0976	0.069	0.2364	0.2896	0.304	0.3284
Chr2	267900	268100	0.004	0	0.0692	0.2191	0.077	0.1366	0.3649	0.371
Chr2	275300	275400	0	0	0.0667	0.0294	0.0652	0.1064	0.4688	0.35
Chr2	275800	276000	0.0287	0.03	0.1388	0.2174	0.5982	0.6162	0.4906	0.4876
Chr2	276800	277100	0.0385	0.0228	0.0822	0.0766	0.4944	0.4787	0.4547	0.5067
Chr2	289400	289500	0.0317	0.0387	0.0834	0.083	0.2005	0.1387	0.2179	0.1674
Chr2	291500	291600	0.0455	0.0479	0.0777	0.0417	0.2612	0.2268	0.2031	0.1892
Chr2	300100	300200	0	0	0.0294	0.025	0.1446	0.433	0.2375	0.3636
Chr2	303300	303400	0.0215	0.0088	0.0967	0.0341	0.38	0.5273	0.7265	0.4737
Chr2	305800	306000	0.1111	0.0851	0.1531	0.2396	0.7494	0.677	0.7663	0.7601
Chr2	314700	315100	0.0552	0.0496	0.0938	0.08	0.2895	0.2797	0.2842	0.3026
Chr2	351900	352000	0.1972	0.1226	0.1238	0.1939	0.4354	0.4296	0.3774	0.403
Chr2	362400	362700	0.0237	0.018	0.0298	0.0915	0.4228	0.2689	0.4872	0.4297
Chr2	368300	368600	0.0106	0	0.0685	0.0674	0.6809	0.6634	0.6346	0.5655
Chr2	378600	378800	0.0189	0.0478	0.1757	0.1502	0.1298	0.3586	0.3197	0.2251
Chr2	379400	379600	0.0256	0.0237	0.121	0.0383	0.4034	0.2805	0.6263	0.3745
Chr2	395200	396000	0.0309	0.0443	0.3266	0.308	0.383	0.3524	0.3969	0.4511
Chr2	400000	400300	0.0389	0.0722	0.1565	0.1519	0.5709	0.5942	0.6131	0.5799
Chr2	402700	403200	0.0482	0.0661	0.3064	0.2894	0.3903	0.3866	0.4021	0.4055
Chr2	407300	407600	0.0179	0.0116	0.2259	0.2208	0.5992	0.5443	0.6675	0.5752
Chr2	422900	423100	0	0.0714	0.0119	0.0167	0.5162	0.2832	0.4578	0.5604
Chr2	424800	425000	0	0	0.0247	0.0663	0.2242	0.1814	0.1587	0.219
Chr2	429200	429300	0	0	0.0515	0	0.7675	0.3501	0.6632	0.419
Chr2	438600	438800	0.0602	0.0467	0.1781	0.1405	0.6479	0.4634	0.6587	0.6522
Chr2	440400	440700	0.0376	0.0088	0.2381	0.1304	0.5266	0.562	0.474	0.4601
Chr2	444900	445000	0.0235	0	0.0519	0.0495	0.5692	0.5185	0.5676	0.3805
Chr2	448300	448400	0.0848	0.0923	0.0698	0.0706	0.093	0.0983	0.235	0.2267
Chr2	449800	450200	0.0366	0.017	0.094	0.118	0.4261	0.2242	0.383	0.1971
Chr2	465900	466000	0	0.0244	0.2174	0.3	0.6841	0.3624	0.4057	0.5987
Chr2	472300	472400	0.14	0.3061	0.8168	0.4743	0.924	0.8426	0.6168	0.6862
Chr2	501700	501800	0.0193	0.0387	0.3387	0.2085	0.3375	0.3125	0.2853	0.4794
Chr2	511000	511100	0	0	0.0566	0.0209	0.1668	0.1537	0.1692	0.2712
Chr2	536200	536300	0	0.0133	0.0968	0	0.0147	0	0.1795	0.1408
Chr2	560200	560500	0.0634	0.1072	0.1215	0.1217	0.5892	0.512	0.5281	0.5309
Chr2	568100	568200	0.0949	0.0722	0.1726	0.1175	0.1819	0.1761	0.1977	0.1984
Chr2	571600	571800	0.069	0.0638	0.1624	0.1397	0.1442	0.2606	0.3132	0.3143
Chr2	572700	572800	0.4397	0.1621	0.2935	0.0736	0.2076	0.5956	0.5345	0.6592
Chr2	575200	575400	0.0274	0.043	0.1382	0.2365	0.2433	0.2044	0.2872	0.2236
Chr2	583100	583300	0.0906	0.0641	0.1798	0.128	0.3651	0.3063	0.605	0.3267
Chr2	587800	587900	0	0	0	0	0.1778	0.2083	0.2767	0.2432
Chr2	612700	612900	0.024	0.0247	0.0875	0.0738	0.2601	0.2596	0.275	0.2126
Chr2	626400	626600	0.0138	0.0115	0.1249	0.1971	0.4362	0.3872	0.3446	0.4801
Chr2	631900	632000	0	0.0135	0.1944	0.1644	0.0115	0	0.1395	0.1308
Chr2	637100	637300	0.0062	0.0142	0.1456	0.0938	0.2837	0.4173	0.3665	0.3425
Chr2	641100	641200	0	0	0.0175	0.0508	0.0862	0.1852	0.2255	0.423
Chr2	676600	676800	0.0339	0.0322	0.036	0.0543	0.3498	0.3421	0.4151	0.3235
Chr2	704200	704400	0.0086	0.0354	0.1222	0.0851	0.2386	0.258	0.2958	0.2937
Chr2	707900	708000	0	0.0213	0.4314	0.2866	0.3091	0.3175	0.3864	0.4454
Chr2	708300	708900	0.0263	0.0437	0.3382	0.2259	0.3845	0.3692	0.3957	0.3875
Chr2	709400	709500	0.01	0.025	0.0909	0.037	0.2735	0.1731	0.2143	0.1964
Chr2	713300	713600	0.0289	0.0396	0.1542	0.1376	0.4043	0.3059	0.3075	0.3921
Chr2	715900	716400	0.0154	0.0112	0.1037	0.0791	0.2922	0.2478	0.3305	0.3149
Chr2	721300	721400	0	0	0.0562	0.0213	0.3063	0.3862	0.197	0.2927
Chr2	721900	722000	0.0092	0.0137	0.2832	0.2934	0.6494	0.7417	0.5383	0.6056
Chr2	736700	736800	0.0308	0.0625	0.0833	0.0427	0.1477	0.2545	0.2542	0.2
Chr2	744600	744700	0	0.0145	0.0504	0.1208	0.1731	0.1877	0.1473	0.1452
Chr2	747400	747500	0	0	0.0208	0	0	0	0.1197	0.2162
Chr2	762400	762600	0.0462	0.0379	0.1484	0.199	0.4634	0.3744	0.4083	0.5012
Chr2	768200	768700	0.0086	0.0271	0.0972	0.0684	0.2413	0.2095	0.1943	0.3096
Chr2	808300	808600	0.0628	0.059	0.2259	0.2528	0.2813	0.213	0.3044	0.296
Chr2	817500	817600	0	0	0	0.0513	0.0333	0.0423	0.2105	0.1216
Chr2	825400	825500	0	0	0.6412	0.2761	0.5804	0.4776	0.3468	0.4065
Chr2	826000	826100	0.0217	0	0.05	0.0351	0.1905	0.0943	0.2684	0.1892
Chr2	871800	872500	0.1099	0.1778	0.4036	0.3983	0.4544	0.5261	0.4355	0.4363
Chr2	877700	877800	0	0.0089	0	0.037	0.0488	0.012	0.1481	0.1892
Chr2	891200	891300	0.0354	0.0292	0.0979	0.0717	0.2276	0.144	0.2828	0.1699
Chr2	904600	904900	0.0837	0.0313	0.1253	0.2504	0.4121	0.3647	0.3566	0.4315
Chr2	905300	905600	0.0137	0.0034	0.1019	0.1794	0.4116	0.4622	0.4241	0.4275
Chr2	909900	910100	0.006	0.0434	0.2071	0.193	0.2094	0.2476	0.2496	0.2242
Chr2	910400	910500	0.023	0.0204	0.0132	0	0.2553	0.199	0.246	0.2284
Chr2	911700	911800	0.0791	0.0792	0.1058	0.1254	0.1529	0.1194	0.2222	0.2492
Chr2	912100	913200	0.0632	0.083	0.1562	0.1019	0.2356	0.2313	0.293	0.2906
Chr2	914000	914500	0.0871	0.0864	0.4477	0.4669	0.6078	0.5805	0.6408	0.6264
Chr2	921300	921400	0.104	0.0437	0.0811	0.1365	0.2129	0.2295	0.2431	0.3254
Chr2	931200	931600	0.027	0.049	0.1492	0.084	0.2161	0.2737	0.3114	0.3305
Chr2	932300	933600	0.044	0.0791	0.3163	0.3064	0.3853	0.3573	0.3758	0.4081
Chr2	934000	934100	0.0234	0.0189	0.0667	0.0513	0.0885	0.2273	0.163	0.192
Chr2	980300	980500	0.0097	0.0278	0.238	0.0997	0.3409	0.2315	0.2875	0.1821
Chr2	983800	984300	0.0108	0.0185	0.1803	0.215	0.4443	0.3749	0.4068	0.3788
Chr2	990800	991000	0.0066	0.0072	0.087	0.1437	0.2705	0.2135	0.3281	0.2147
Chr2	998700	998800	0	0.0189	0.0222	0.0408	0.1867	0.0928	0.1829	0.1351
Chr2	1017600	1017800	0.0187	0.3546	0.5246	0.2708	0.6552	0.5552	0.7377	0.7607
Chr2	1019000	1019100	0.0043	0.0127	0.0469	0.0262	0.0625	0.0812	0.1141	0.1202
Chr2	1027600	1027700	0.0545	0.0339	0.0066	0.0301	0.3136	0.069	0.2895	0.1874
Chr2	1037800	1038200	0.0349	0.013	0.1968	0.2489	0.377	0.3734	0.5133	0.397
Chr2	1038800	1039000	0.0486	0.0208	0.6031	0.1766	0.2961	0.52	0.4707	0.5671
Chr2	1048300	1048400	0	0	0.0244	0.0241	0.1852	0.1818	0.3036	0.3317
Chr2	1049300	1049500	0.0059	0.0621	0.2566	0.2096	0.6458	0.4805	0.6415	0.6365
Chr2	1064200	1064300	0	0.0345	0.1579	0	0	0	0.1954	0.1985
Chr2	1065600	1066000	0.019	0.0243	0.0681	0.0388	0.4241	0.4407	0.4689	0.4356
Chr2	1075800	1076400	0.0677	0.1265	0.3302	0.1651	0.4271	0.4408	0.4007	0.4511
Chr2	1078800	1078900	0.0504	0.0591	0.1925	0.1135	0.5574	0.4575	0.3874	0.4991
Chr2	1085400	1085500	0.0639	0.1127	0.1709	0.264	0.2065	0.4292	0.352	0.252
Chr2	1086100	1086600	0.0544	0.0585	0.1233	0.1401	0.1796	0.2001	0.1907	0.2211
Chr2	1088900	1089000	0.0392	0	0.1875	0.1481	0.1855	0.1892	0.2907	0.2742
Chr2	1090300	1090400	0.0169	0	0.0233	0.0102	0.0476	0.1253	0.2483	0.1869
Chr2	1112700	1112800	0.1317	0.0919	0.4793	0.275	0.0182	0.0597	0.3174	0.2323
Chr2	1123800	1124000	0.0257	0.0353	0.1221	0.1802	0.5718	0.5677	0.5293	0.4739
Chr2	1126400	1126500	0.0069	0.0081	0.2842	0.1339	0.1761	0.137	0.1615	0.1091
Chr2	1126900	1127000	0.0294	0	0	0.0588	0.3856	0.4038	0.7064	0.6053
Chr2	1127400	1127500	0.0154	0.03	0.2762	0.0114	0.7865	0.6812	0.5821	0.7957
Chr2	1134100	1134300	0.0117	0.0457	0.2239	0.1703	0.4802	0.3857	0.4676	0.5129
Chr2	1135500	1135600	0.0149	0.0329	0.0661	0.0774	0.0535	0.1629	0.175	0.2813
Chr2	1170300	1170500	0.0169	0.0068	0.0233	0.0697	0.5679	0.3994	0.5107	0.5957
Chr2	1199100	1199400	0.0327	0.0107	0.1219	0.0834	0.0933	0.0243	0.118	0.1014
Chr2	1208500	1208700	0.0334	0.1221	0.3608	0.2039	0.33	0.4249	0.3545	0.4049
Chr2	1211000	1211100	0.1356	0.0959	0.1566	0.2546	0.1912	0.321	0.3272	0.3264
Chr2	1258400	1258600	0	0.0077	0.0537	0.1082	0.4019	0.1816	0.2049	0.2647
Chr2	1260400	1260500	0.0106	0	0.013	0.0219	0.2833	0.2741	0.1875	0.3631
Chr2	1263000	1263200	0.0181	0.0287	0.1247	0.1205	0.3759	0.3289	0.3557	0.3064
Chr2	1263900	1264300	0.0128	0.0856	0.1289	0.1377	0.2566	0.2254	0.2633	0.2393
Chr2	1268500	1268600	0.0569	0.051	0.1289	0.1457	0.1787	0.1451	0.2423	0.1893
Chr2	1271700	1271800	0.0651	0.1971	0.172	0.1176	0.5191	0.3753	0.4547	0.3676
Chr2	1272100	1272200	0.0533	0.0959	0.0227	0	0.2222	0.1864	0.4679	0.197
Chr2	1278000	1278100	0.0429	0	0.0746	0	0.375	0.4085	0.2308	0.2529
Chr2	1281000	1281200	0.0172	0	0.0833	0.098	0.2198	0.2313	0.328	0.4243
Chr2	1287600	1287700	0.0616	0.046	0.0465	0.0727	0.2722	0.2461	0.28	0.2787
Chr2	1293700	1293900	0.0244	0.0385	0.0546	0.0345	0.2293	0.1391	0.1662	0.2002
Chr2	1302500	1302600	0	0.023	0.0226	0.0867	0.2933	0.2692	0.2466	0.225
Chr2	1303000	1303100	0.0154	0.025	0.1538	0.1895	0.2892	0.2925	0.383	0.3428
Chr2	1311400	1311500	0.0294	0.0123	0.109	0.022	0.2558	0.1062	0.2528	0.1619
Chr2	1314300	1314400	0	0.0175	0.1157	0.3359	0.1961	0.2101	0.2547	0.1637
Chr2	1322100	1322200	0.0115	0.0203	0.3345	0.2824	0.2742	0.4	0.5128	0.332
Chr2	1347400	1347500	0.0403	0.0193	0.3079	0.3241	0.453	0.4036	0.5076	0.2706
Chr2	1352100	1352200	0.0374	0.0507	0.0782	0.0642	0.3547	0.3815	0.2312	0.3198
Chr2	1353300	1353600	0.0092	0.0182	0.0332	0.0266	0.3648	0.3244	0.3017	0.3068
Chr2	1360900	1361000	0.0354	0.0051	0.22	0.0658	0.4337	0.3427	0.2691	0.3239
Chr2	1362500	1362700	0.0108	0.0503	0.1752	0.0451	0.429	0.4288	0.2971	0.336
Chr2	1383500	1383900	0.0177	0.0443	0.4416	0.442	0.5867	0.5801	0.4261	0.5201
Chr2	1388900	1389100	0.0968	0.0361	0.5971	0.6226	0.7602	0.7332	0.7068	0.7665
Chr2	1391600	1391900	0.0975	0.0915	0.1716	0.2398	0.2647	0.1517	0.3024	0.2715
Chr2	1393700	1393800	0	0	0.82	0.6003	0.6294	0.6217	0.6289	0.7693
Chr2	1394200	1394400	0.0156	0.08	0.3867	0.5301	0.4523	0.3091	0.4803	0.4583
Chr2	1395300	1396200	0.0403	0.0519	0.5725	0.5464	0.6271	0.5971	0.6286	0.6519
Chr2	1396800	1397100	0.0241	0.046	0.07	0.0884	0.1947	0.1572	0.2252	0.1753
Chr2	1397500	1398400	0.0396	0.0374	0.0998	0.0836	0.232	0.2029	0.2112	0.1967
Chr2	1399100	1399500	0.0436	0.039	0.2409	0.2208	0.3946	0.3781	0.3936	0.34
Chr2	1403900	1404100	0	0.0142	0.2305	0.2835	0.3597	0.3904	0.4249	0.3632
Chr2	1409600	1409700	0.012	0	0.4375	0.2568	0.4394	0.3	0.169	0.358
Chr2	1413200	1413500	0.075	0.0693	0.1194	0.1022	0.2943	0.2618	0.2364	0.2671
Chr2	1413800	1414000	0.0726	0	0.1736	0.134	0.3569	0.3463	0.4226	0.4002
Chr2	1425100	1425200	0.0685	0.0358	0.0171	0.0707	0.2467	0.1827	0.1695	0.198
Chr2	1428600	1428700	0.0062	0.0111	0.1265	0.084	0.1485	0.1733	0.1968	0.1895
Chr2	1431700	1431800	0	0.0185	0.0135	0.0081	0.5868	0.4345	0.375	0.31
Chr2	1441900	1442000	0.0903	0.0519	0.0826	0.1733	0.4667	0.4925	0.5177	0.4
Chr2	1442400	1442500	0	0.0851	0	0	0.1915	0.2111	0.3671	0.3051
Chr2	1444500	1444600	0.0161	0.0128	0.0455	0.2289	0.2632	0.3571	0.4118	0.4643
Chr2	1457100	1457200	0.1316	0.0899	0.2021	0.1674	0.6737	0.4722	0.3326	0.5237
Chr2	1457500	1457600	0.0312	0.041	0.3	0.4642	0.2308	0.1639	0.4286	0.5909
Chr2	1458800	1460900	0.1385	0.1376	0.273	0.2566	0.3851	0.3902	0.3442	0.4017
Chr2	1461200	1461500	0.0468	0.0436	0.2686	0.252	0.4509	0.4542	0.4089	0.3222
Chr2	1468100	1468300	0.0137	0.0238	0.2355	0.193	0.5184	0.4842	0.4878	0.4053
Chr2	1505300	1505500	0.043	0.0085	0.2376	0.2204	0.4904	0.3155	0.4054	0.4702
Chr2	1512000	1512100	0.4891	0.4433	0.4996	0.3928	0.3602	0.3634	0.7334	0.7787
Chr2	1521500	1521600	0.0345	0.0375	0.1475	0.2631	0.5455	0.2925	0.3882	0.4381
Chr2	1522900	1523100	0.0161	0.0042	0.1559	0.1435	0.198	0.1944	0.2561	0.326
Chr2	1536500	1536900	0.2189	0.1833	0.2847	0.218	0.2423	0.2234	0.3196	0.2889
Chr2	1537200	1537300	0.0152	0.0545	0.3333	0.0549	0.3239	0.5272	0.25	0.3506
Chr2	1543100	1543200	0.0098	0.0155	0.1645	0.0939	0.3592	0.2257	0.2761	0.4142
Chr2	1545800	1546000	0.0233	0.0224	0.0749	0.0903	0.1593	0.1595	0.2119	0.1867
Chr2	1546500	1546600	0	0.0377	0	0.011	0.0762	0.2178	0.1605	0.2524
Chr2	1548900	1549100	0.0418	0.0905	0.13	0.1868	0.2488	0.0981	0.2119	0.3776
Chr2	1572800	1572900	0.0833	0	0.5273	0.4271	0.4887	0.5957	0.4726	0.4496
Chr2	1579300	1579400	0	0.0159	0.2245	0.02	0.1905	0.1111	0.137	0.4865
Chr2	1585000	1585100	0.0996	0.0704	0.1153	0.1279	0.2668	0.2336	0.2284	0.2961
Chr2	1585500	1585600	0.0048	0.0154	0.018	0.084	0.0925	0.2941	0.4622	0.3442
Chr2	1586200	1586300	0.0106	0.0245	0.1326	0.2887	0.3929	0.3716	0.5366	0.3681
Chr2	1587300	1587700	0.0328	0.0214	0.1244	0.168	0.5128	0.4395	0.3684	0.3447
Chr2	1593100	1593300	0	0	0.0807	0.0548	0.2829	0.395	0.4192	0.5
Chr2	1594000	1594200	0.0661	0.1076	0.2771	0.2439	0.439	0.5023	0.4944	0.4831
Chr2	1597100	1597400	0.0441	0.05	0.3435	0.2947	0.3029	0.4697	0.4092	0.4255
Chr2	1601200	1601400	0.0747	0.0479	0.0578	0.0619	0.2464	0.1867	0.2308	0.2513
Chr2	1602300	1602600	0.0273	0.0457	0.0512	0.0821	0.247	0.2753	0.387	0.3056
Chr2	1608300	1608400	0.0667	0.0638	0.0849	0.1458	0.102	0.0939	0.229	0.2316
Chr2	1609100	1609200	0.125	0.0348	0.2079	0.0297	0.2404	0.2885	0.4889	0.3102
Chr2	1616200	1616800	0.0405	0.043	0.0734	0.0918	0.1883	0.1515	0.2068	0.1842
Chr2	1617100	1618000	0.0498	0.0454	0.3034	0.3353	0.4125	0.3767	0.4307	0.3801
Chr2	1629400	1629900	0.2653	0.4321	0.2104	0.3015	0.3712	0.3398	0.4587	0.3801
Chr2	1636400	1636700	0.0395	0.0345	0.0727	0.1129	0.2323	0.2058	0.2303	0.3188
Chr2	1651200	1651300	0.3793	0.298	0.4661	0.8411	0.4513	0.5413	0.8539	0.5342
Chr2	1652300	1652800	0.0677	0.0661	0.1463	0.1125	0.2392	0.2634	0.2895	0.2761
Chr2	1656500	1656600	0.152	0.0861	0.1162	0.3854	0.1329	0.1647	0.3439	0.2843
Chr2	1663400	1663600	0.0298	0.0064	0.0286	0.0329	0.3874	0.2008	0.3122	0.2851
Chr2	1670000	1670100	0.0273	0.0566	0.5034	0.395	0.6196	0.4628	0.4306	0.4945
Chr2	1676400	1676500	0.0167	0	0.1091	0.125	0.4715	0.4312	0.4113	0.4458
Chr2	1678800	1679000	0.0396	0.0625	0.15	0.1376	0.4016	0.3549	0.317	0.2773
Chr2	1681200	1681600	0.0128	0.015	0.0705	0.0281	0.2437	0.1245	0.4456	0.2348
Chr2	1682500	1682600	0.0377	0	0	0	0	0.0732	0.1489	0.1447
Chr2	1683900	1684100	0.0144	0.0599	0.0411	0.0674	0.2648	0.1708	0.2253	0.1971
Chr2	1685300	1685400	0.0667	0.3121	0.4557	0.2147	0.354	0.6176	0.7333	0.5926
Chr2	1687700	1687800	0.06	0	0.0435	0	0.05	0.2317	0.2432	0.1957
Chr2	1696100	1696200	0.0061	0	0.0077	0.0827	0.0437	0.0344	0.2056	0.2377
Chr2	1701800	1702200	0.0103	0.0201	0.3267	0.1039	0.3113	0.308	0.3184	0.3567
Chr2	1709600	1710000	0.0122	0.0231	0.0593	0.0502	0.2995	0.2654	0.2539	0.3327
Chr2	1715800	1716200	0.1334	0.1086	0.2026	0.2331	0.5087	0.3863	0.3962	0.4099
Chr2	1716600	1716700	0.0594	0	0.0714	0.0638	0.2778	0.2368	0.2759	0.4286
Chr2	1717100	1717200	0	0	0	0	0.0732	0.26	0.1458	0.2
Chr2	1731500	1731800	0.0864	0.0146	0.3013	0.2899	0.653	0.4165	0.5366	0.5281
Chr2	1736000	1736100	0.013	0	0.1879	0.0437	0.2957	0.1413	0.1485	0.2061
Chr2	1740800	1740900	0.1707	0.0732	0.2274	0.2272	0.2183	0.3184	0.3713	0.2709
Chr2	1741500	1741600	0.5059	0.3479	0.5492	0.3992	0.661	0.6731	0.6586	0.6344
Chr2	1742700	1742800	0.0992	0.1045	0.2021	0.1729	0.1839	0.1952	0.2558	0.2124
Chr2	1746700	1747200	0.0685	0.1303	0.1223	0.1497	0.1739	0.1348	0.1647	0.2204
Chr2	1748200	1748300	0	0.0218	0	0.4466	0.0485	0.0333	0.4545	0.2857
Chr2	1751100	1751400	0.028	0.0379	0.1301	0.204	0.1767	0.17	0.2168	0.2557
Chr2	1758800	1758900	0.1742	0.1485	0.1195	0.5135	0.1348	0.2581	0.2893	0.5897
Chr2	1762800	1762900	0.1176	0	0.484	0.3205	0.5907	0.5038	0.5816	0.3811
Chr2	1776400	1776500	0	0.1709	0.1966	0.2809	0.2941	0.4228	0.4821	0.3612
Chr2	1779300	1779400	0	0	0.1282	0.3273	0.2549	0.244	0.3092	0.2174
Chr2	1793800	1793900	0.096	0.0602	0.183	0.2	0.2705	0.416	0.3041	0.2828
Chr2	1850800	1850900	0.0136	0	0.2011	0.2034	0.3886	0.2632	0.2836	0.4453
Chr2	1863700	1863800	0.0127	0.0303	0.0309	0.1446	0.1912	0.1254	0.2152	0.1429
Chr2	1865100	1865200	0.1765	0.181	0.163	0.0979	0.266	0.2273	0.3333	0.3139
Chr2	1866500	1866600	0.0371	0.0345	0.0917	0	0.1733	0.1932	0.3442	0.3007
Chr2	1879400	1879600	0.0062	0.0082	0.2319	0.1155	0.5012	0.5325	0.5947	0.662
Chr2	1881500	1881700	0.0231	0.0167	0.0926	0.0058	0.2145	0.2433	0.2	0.2914
Chr2	1882400	1882500	0	0	0.2	0.0952	0.0667	0.0485	0.1818	0.1474
Chr2	1882800	1882900	0.2709	0.1316	0.2424	0.4184	0.5721	0.5574	0.4477	0.6778
Chr2	1887200	1887400	0.0172	0.0248	0.1672	0.3942	0.4791	0.6233	0.5095	0.4967
Chr2	1887700	1887800	0.0608	0.067	0.1539	0.1493	0.2255	0.2048	0.2039	0.1779
Chr2	1890100	1890400	0.0521	0.0449	0.204	0.192	0.3023	0.2323	0.1979	0.2216
Chr2	1896500	1896600	0.3219	0.441	0.5899	0.4934	0.7324	0.4709	0.5521	0.6826
Chr2	1899200	1899300	0.0769	0.2063	0.2326	0.2	0.6384	0.5039	0.6288	0.3678
Chr2	1926800	1927400	0.0322	0.0344	0.1234	0.1312	0.0992	0.1256	0.1448	0.1335
Chr2	1930000	1930100	0	0.0746	0.0571	0.0152	0.1207	0.1648	0.1923	0.2941
Chr2	1937700	1937800	0	0.0339	0.4512	0.4476	0.8506	0.7537	0.8333	0.7087
Chr2	1956100	1956200	0.0576	0.0711	0.065	0.0462	0.1842	0.206	0.1905	0.1949
Chr2	1963100	1963200	0.0227	0.0194	0.0327	0.0144	0.2944	0.3489	0.5021	0.4799
Chr2	1977400	1977500	0	0	0.0085	0	0.1064	0.0529	0.1962	0.1401
Chr2	1982700	1983100	0.0127	0.0142	0.1065	0.1127	0.3677	0.4029	0.3576	0.3832
Chr2	1985700	1985800	0	0	0	0	0.2807	0.1386	0.2137	0.3636
Chr2	1988100	1988300	0.0903	0.095	0.0948	0.1897	0.182	0.3282	0.329	0.3033
Chr2	1988700	1988800	0.0225	0.0323	0.287	0.157	0.3987	0.4783	0.4652	0.4732
Chr2	1990500	1990600	0.0183	0.0561	0.0829	0.1758	0.4483	0.3201	0.512	0.5672
Chr2	1997900	1998000	0.0154	0.0331	0.12	0.026	0.1944	0.0086	0.2783	0.1915
Chr2	2014800	2015000	0.0448	0	0.0154	0.0084	0.2474	0.3437	0.4138	0.3927
Chr2	2021200	2021300	0.0421	0.044	0.0877	0.0727	0.1697	0.2426	0.172	0.2209
Chr2	2024800	2024900	0.0149	0.0179	0.1017	0.097	0.2069	0.2575	0.2478	0.2427
Chr2	2034100	2034300	0.0079	0.0089	0.0096	0.0683	0.3488	0.3643	0.3812	0.5268
Chr2	2035000	2035200	0.0272	0.0472	0.1516	0.122	0.3763	0.3544	0.4726	0.4116
Chr2	2041700	2042100	0.0857	0.0799	0.0806	0.0938	0.1534	0.1958	0.1882	0.2017
Chr2	2054000	2054200	0.0397	0.0456	0.1481	0.1143	0.3043	0.2887	0.2445	0.3422
Chr2	2058400	2059400	0.0148	0.0233	0.2061	0.1866	0.3908	0.3027	0.3443	0.2638
Chr2	2059900	2060200	0.0133	0.0115	0.0606	0.0496	0.2897	0.2113	0.2026	0.2587
Chr2	2060600	2060900	0.0167	0.0089	0.2035	0.1673	0.3972	0.4712	0.4399	0.4465
Chr2	2063900	2064000	0.065	0.0059	0.0452	0.0645	0.233	0.2546	0.2389	0.2494
Chr2	2065400	2065500	0.3131	0.2068	0.4987	0.5388	0.5141	0.4878	0.5427	0.5019
Chr2	2065800	2066100	0.1068	0.1238	0.451	0.3825	0.3055	0.2431	0.367	0.3416
Chr2	2066500	2066800	0.0088	0.0339	0.0374	0.1469	0.2781	0.3074	0.356	0.2925
Chr2	2082200	2082400	0.0051	0.0966	0.1378	0.0701	0.3416	0.3669	0.497	0.4099
Chr2	2085900	2086000	0.0133	0.0313	0.5685	0.5539	0.453	0.5885	0.6887	0.7125
Chr2	2086800	2087100	0.0488	0.0411	0.0694	0.1071	0.3252	0.214	0.2716	0.2802
Chr2	2089500	2089600	0.1121	0.131	0.1967	0.3015	0.4509	0.3183	0.5575	0.2858
Chr2	2101100	2101400	0.0549	0.0911	0.1204	0.0381	0.1071	0.1199	0.2378	0.2541
Chr2	2117300	2117400	0.0941	0.0952	0.1231	0.1719	0.1413	0.2169	0.2549	0.2889
Chr2	2128900	2129000	0.0695	0.0725	0.1083	0.0666	0.111	0.1382	0.2509	0.1856
Chr2	2137200	2137300	0.0235	0.0722	0.0645	0.2737	0.3596	0.4595	0.7111	0.6667
Chr2	2138800	2138900	0.0424	0	0.325	0.1786	0.2813	0.4776	0.3616	0.2072
Chr2	2148600	2149000	0.0327	0.0368	0.0813	0.0741	0.1781	0.191	0.1813	0.2119
Chr2	2150000	2150700	0.0451	0.0375	0.1636	0.1808	0.4156	0.4454	0.4559	0.4335
Chr2	2156100	2156400	0.0521	0.0455	0.0703	0.1148	0.2123	0.1369	0.173	0.2916
Chr2	2156700	2156800	0.0611	0.0422	0.181	0.0757	0.105	0.2356	0.1695	0.2045
Chr2	2161500	2161600	0	0.0088	0.0833	0.0708	0.1491	0.2353	0.1236	0.1301
Chr2	2162300	2162700	0.0151	0.0273	0.1644	0.0594	0.2681	0.2382	0.2756	0.2385
Chr2	2169200	2169300	0.0797	0.0284	0.2636	0.0636	0.2769	0.4915	0.1838	0.2922
Chr2	2178400	2178500	0.0267	0.0085	0.046	0.0542	0.2612	0.2358	0.24	0.2953
Chr2	2186900	2187000	0.0714	0.0636	0.0704	0.0495	0.228	0.1504	0.255	0.2604
Chr2	2197000	2197200	0.0366	0.0863	0.0584	0.0999	0.2639	0.1965	0.3028	0.266
Chr2	2202300	2202400	0.0146	0.014	0.2373	0.2143	0.1826	0.2405	0.2679	0.1676
Chr2	2210000	2210300	0.0373	0.0519	0.1326	0.0653	0.1925	0.157	0.2575	0.1709
Chr2	2210600	2210800	0.037	0.0267	0.2441	0.2392	0.3355	0.2816	0.3366	0.358
Chr2	2211100	2211300	0.0457	0.0478	0.3278	0.3058	0.612	0.4774	0.5682	0.5196
Chr2	2211900	2212400	0.0243	0.0235	0.1794	0.2672	0.4373	0.4058	0.461	0.4735
Chr2	2212800	2212900	0	0.0755	0.1944	0.1573	0.125	0.3617	0.2373	0.2738
[truncated: 4,704 more rows]
